# Supplementary material for: Immunologic response to vaccine challenge in pregnant PTPN22 R620W carriers and non-carriers
Source: PLoS One. 2017 Jul 19;12(7):e0181338. doi: 10.1371/journal.pone.0181338 (PMC5517002; doi:10.1371/journal.pone.0181338)
Supplement: S1 File — (XLSX) [file pone.0181338.s001.xlsx]

## Sheet: Sheet1
	Cytokine Producers	CP with unstim substracted out	Fold induction	IFNy+	IFN with unstim substracted out	IL-2+	IL2 with unstim subtracted out	TNFa+	TNF with unstim subtracted out
PTPpreg032 Post-vaccine_Flu.fcs	0.0654	-0.0113	-0.676646706586826	0.0245	0.0245	0.0245	0.0092	0.0163	-0.045
PTPpreg032 Post-vaccine_PMA_IO.fcs	17			2.91		9.31		11.5
PTPpreg032 Post-vaccine_Unstim.fcs	0.0767			0		0.0153		0.0613
PTPpreg032 Pre-vaccine_Flu.fcs	0.0686	0.0167		0.02	0.01718	0.0191	0.0056	0.0426	0.0048
PTPpreg032 Pre-vaccine_PMA_IO.fcs	40			11		31.2		23
PTPpreg032 Pre-vaccine_Unstim.fcs	0.0519			0.00282		0.0135		0.0378
PTPpreg095 Post-vaccine_Flu.fcs	0.107	0.0729	#NUM!	0.0123	0.0123	0.0405	0.0259	0.0669	0.0474
PTPpreg095 Post-vaccine_PMA_IO.fcs	25.5			4.16		18.9		11.3
PTPpreg095 Post-vaccine_Unstim.fcs	0.0341			0		0.0146		0.0195
PTPpreg095 Pre-vaccine_Flu.fcs	0	0		0	0	0	0	0	0
PTPpreg095 Pre-vaccine_PMA_IO.fcs	¥			¥		¥		¥
PTPpreg095 Pre-vaccine_Unstim.fcs	0			0		0		0
PTPpreg099 Post-vaccine_Flu.fcs	0.0854	0.0594	5.65714285714286	0.00657	0.00657	0.0375	0.02854	0.0535	0.0365
PTPpreg099 Post-vaccine_PMA_IO.fcs	76.9			33.1		43.2		72.7
PTPpreg099 Post-vaccine_Unstim.fcs	0.026			0		0.00896		0.017
PTPpreg099 Pre-vaccine_Flu.fcs	0.0483	0.0105		0	0	0.0161	0.00666	0.0322	0.0133
PTPpreg099 Pre-vaccine_PMA_IO.fcs	53.4			14.4		44.5		34.9
PTPpreg099 Pre-vaccine_Unstim.fcs	0.0378			0.00944		0.00944		0.0189
PTPpreg104 Post-vaccine_Flu.fcs	0.177	0.1183	1.26524064171123	0.0414	0.015	0.0892	0.076	0.105	0.083
PTPpreg104 Post-vaccine_PMA_IO.fcs	19.4			3.38		15.8		5.94
PTPpreg104 Post-vaccine_Unstim.fcs	0.0587			0.0264		0.0132		0.022
PTPpreg104 Pre-vaccine_Flu.fcs	0.124	0.0935		0.0116	0.0116	0.048	0.0351	0.08	0.0601
PTPpreg104 Pre-vaccine_PMA_IO.fcs	20.1			3.04		16.6		6.77
PTPpreg104 Pre-vaccine_Unstim.fcs	0.0305			0		0.0129		0.0199
PTPpreg112 Post-vaccine_Flu.fcs	0.16	0.1053	3.02586206896552	0.0405	0.03943	0.0703	0.0435	0.104	0.075
PTPpreg112 Post-vaccine_PMA_IO.fcs	2.5			2.5		2.5		2.5
PTPpreg112 Post-vaccine_Unstim.fcs	0.0547			0.00107		0.0268		0.029
PTPpreg112 Pre-vaccine_Flu.fcs	0.0741	0.0348		0.0226	0.01677	0.0329	0.0198	0.0535	0.0316
PTPpreg112 Pre-vaccine_PMA_IO.fcs	23.3			2.28		16.7		12.2
PTPpreg112 Pre-vaccine_Unstim.fcs	0.0393			0.00583		0.0131		0.0219
PTPpreg006 Post-vaccine_Flu.fcs	0.0454	0.0055	0.230125523012552	0.0113	0.00224	0.0227	-0.0027	0.0181	0.01266
PTPpreg006 Post-vaccine_PMA_IO.fcs	34			4.89		29.2		18.4
PTPpreg006 Post-vaccine_Unstim.fcs	0.0399			0.00906		0.0254		0.00544
PTPpreg006 Pre-vaccine_Flu.fcs	0.0626	0.0239		0.0107	-0.0042	0.0161	0.00717	0.0358	0.0209
PTPpreg006 Pre-vaccine_PMA_IO.fcs	26.1			4.08		20.7		16.2
PTPpreg006 Pre-vaccine_Unstim.fcs	0.0387			0.0149		0.00893		0.0149
PTPpreg010 Post-vaccine_Flu.fcs	0.062	-0.0115	1.88524590163934	0.0219	0.01918	0.0194	-0.0296	0.0465	0.0238
PTPpreg010 Post-vaccine_PMA_IO.fcs	35.5			3.67		29		14.4
PTPpreg010 Post-vaccine_Unstim.fcs	0.0735			0.00272		0.049		0.0227
PTPpreg010 Pre-vaccine_Flu.fcs	0.0269	-0.0061		0.00384	-0.00516	0.0115	-0.0035	0.0115	0.0025
PTPpreg010 Pre-vaccine_PMA_IO.fcs	30.5			5.35		22.6		17.2
PTPpreg010 Pre-vaccine_Unstim.fcs	0.033			0.009		0.015		0.009
PTPpreg111 Post-vaccine_Flu.fcs	0.188	0.1433	5.53281853281853	0.0438	0.0266	0.0978	0.09093	0.113	0.0924
PTPpreg111 Post-vaccine_PMA_IO.fcs	65.8			7.81		54.7		35.2
PTPpreg111 Post-vaccine_Unstim.fcs	0.0447			0.0172		0.00687		0.0206
PTPpreg111 Pre-vaccine_Flu.fcs	0.106	0.0259		0.0325	0.0192	0.0509	-0.0158	0.0742	0.0342
PTPpreg111 Pre-vaccine_PMA_IO.fcs	55.2			8.81		45.6		26.3
PTPpreg111 Pre-vaccine_Unstim.fcs	0.0801			0.0133		0.0667		0.04
PTPpreg018 Post-vaccine_Flu_006.fcs	0.0887	0.0709	6.00847457627119	0.0195	0.0195	0.0563	0.04715	0.039	0.03036
PTPpreg018 Post-vaccine_PMA_IO_005.fcs	12.2			1.49		10.9		1.89
PTPpreg018 Post-vaccine_Unstim_004.fcs	0.0178			0		0.00915		0.00864
PTPpreg018 Pre-vaccine_Flu_003.fcs	0.0423	0.0118		0.00423	0.00189	0.0233	0.0069	0.0233	0.0092
PTPpreg018 Pre-vaccine_PMA_IO_002.fcs	0.484			0.0807		0.135		0.304
PTPpreg018 Pre-vaccine_Unstim_001.fcs	0.0305			0.00234		0.0164		0.0141
PTPpreg027 Post-vaccine_Flu_012.fcs	0.0966	0.0482	0.794069192751236	0.0304	0.0304	0.0626	0.025	0.0554	0.0446
PTPpreg027 Post-vaccine_PMA_IO_011.fcs	52.6			10.3		41.5		31.7
PTPpreg027 Post-vaccine_Unstim_010.fcs	0.0484			0		0.0376		0.0108
PTPpreg027 Pre-vaccine_Flu_009.fcs	0.0607	0.0607		0.0143	0.0143	0.0188	0.0188	0.0386	0.0386
PTPpreg027 Pre-vaccine_PMA_IO_008.fcs	1.05			0.263		0.133		0.699
PTPpreg027 Pre-vaccine_Unstim_007.fcs	0			0		0		0
PTPpreg029 Post-vaccine_Flu_018.fcs	0.0803	0.045	3.14685314685315	0.00893	0.00012	0.0446	0.03579	0.0446	0.027
PTPpreg029 Post-vaccine_PMA_IO_017.fcs	35.7			7.99		29.3		21.6
PTPpreg029 Post-vaccine_Unstim_016.fcs	0.0353			0.00881		0.00881		0.0176
PTPpreg029 Pre-vaccine_Flu_015.fcs	0.0448	0.0143		0.00779	0.0042	0.0253	0.011	0.0156	-0.0023
PTPpreg029 Pre-vaccine_PMA_IO_014.fcs	1.55			0.224		0.27		1.16
PTPpreg029 Pre-vaccine_Unstim_013.fcs	0.0305			0.00359		0.0143		0.0179
PTPpreg040 Post-vaccine_Flu_024.fcs	0.173	0.1623	#NUM!	0.0541	0.05196	0.0812	0.08013	0.0974	0.0899
PTPpreg040 Post-vaccine_PMA_IO_023.fcs	53.3			12.1		40.9		31.5
PTPpreg040 Post-vaccine_Unstim_022.fcs	0.0107			0.00214		0.00107		0.0075
PTPpreg040 Pre-vaccine_Flu_021.fcs	0	0		0	0	0	0	0	0
PTPpreg040 Pre-vaccine_PMA_IO_020.fcs	0			0		0		0
PTPpreg040 Pre-vaccine_Unstim_019.fcs	0			0		0		0
PTPpreg041 Post-vaccine_Flu_030.fcs	0.138	0.0787	-4.49714285714286	0.0528	0.05091	0.0599	0.0126	0.0806	0.0686
PTPpreg041 Post-vaccine_PMA_IO_029.fcs	1.66			0.686		0.504		0.558
PTPpreg041 Post-vaccine_Unstim_028.fcs	0.0593			0.00189		0.0473		0.012
PTPpreg041 Pre-vaccine_Flu_027.fcs	0.0548	-0.0175		0.00997	0.00595	0.0199	-0.0363	0.0299	0.0098
PTPpreg041 Pre-vaccine_PMA_IO_026.fcs	9.65			3.2		1.86		6.7
PTPpreg041 Pre-vaccine_Unstim_025.fcs	0.0723			0.00402		0.0562		0.0201
PTPpreg057 Post-vaccine_Flu_036.fcs	0.137	0.1043	1.36161879895561	0.0447	0.04278	0.0721	0.0567	0.0687	0.0533
PTPpreg057 Post-vaccine_PMA_IO_035.fcs	0.907			0.365		0.225		0.365
PTPpreg057 Post-vaccine_Unstim_034.fcs	0.0327			0.00192		0.0154		0.0154
PTPpreg057 Pre-vaccine_Flu_033.fcs	0.103	0.0766		0.0434	0.04111	0.0475	0.0314	0.0759	0.06787
PTPpreg057 Pre-vaccine_PMA_IO_032.fcs	28.6			12.4		18.8		10.9
PTPpreg057 Pre-vaccine_Unstim_031.fcs	0.0264			0.00229		0.0161		0.00803
PTPpreg016 Post-vaccine_Flu.fcs	0.195	0.1401	17.0853658536585	0.0376	0.03386	0.103	0.0855	0.108	0.0743
PTPpreg016 Post-vaccine_PMA_IO.fcs	11.8			4.18		5.45		5.82
PTPpreg016 Post-vaccine_Unstim.fcs	0.0549			0.00374		0.0175		0.0337
PTPpreg016 Pre-vaccine_Flu.fcs	0.0499	0.0082		0.00333	0.00205	0.015	-0.0049	0.0358	0.0153
PTPpreg016 Pre-vaccine_PMA_IO.fcs	11.2			3.76		7.16		4.83
PTPpreg016 Pre-vaccine_Unstim.fcs	0.0417			0.00128		0.0199		0.0205
PTPpreg021 Post-vaccine_Flu.fcs	0.105	0.0184	0.353846153846154	0.0162	0.00832	0.0404	0.0089	0.0485	0.0012
PTPpreg021 Post-vaccine_PMA_IO.fcs	16.8			3.14		11.4		8.97
PTPpreg021 Post-vaccine_Unstim.fcs	0.0866			0.00788		0.0315		0.0473
PTPpreg021 Pre-vaccine_Flu.fcs	0.0996	0.052		0.0157	0.0157	0.0315	0.0055	0.0629	0.0413
PTPpreg021 Pre-vaccine_PMA_IO.fcs	9.21			1.9		4.37		6.16
PTPpreg021 Pre-vaccine_Unstim.fcs	0.0476			0		0.026		0.0216
PTPpreg053 Post-vaccine_Flu.fcs	0.111	0.0587	0.820979020979021	0.0411	0.03933	0.0575	0.0283	0.054	0.0327
PTPpreg053 Post-vaccine_Unstim.fcs	0.0522			0.00177		0.0292		0.0212
PTPpreg053 Post-vaccine_Unstim.fcs	0.0523			0.00177		0.0292		0.0213
PTPpreg053 Pre-vaccine_Flu.fcs	0.111	0.0715		0.0257	0.0245	0.0407	0.03113	0.0792	0.0505
PTPpreg053 Pre-vaccine_PMA_IO.fcs	9.77			2.92		5.33		4.31
PTPpreg053 Pre-vaccine_PMA_IO.fcs	9.82			2.99		5.11		4.6
PTPpreg053 Pre-vaccine_Unstim.fcs	0.0395			0.0012		0.00957		0.0287
PTPpreg053 Pre-vaccine_Unstim.fcs	0.0419			0.0012		0.00957		0.0311
PTPpreg025 Post-vaccine_Flu.fcs	0.763	-0.124	-1.09734513274336	0.0319	0.02967	0.536	-0.302	0.258	0.2111
PTPpreg025 Post-vaccine_PMA_IO.fcs	53.6			6.11		44.2		28.4
PTPpreg025 Post-vaccine_Unstim.fcs	0.887			0.00223		0.838		0.0469
PTPpreg025 Pre-vaccine_Flu.fcs	0.325	0.113		0.0114	0.00326	0.222	0.039	0.103	0.0745
PTPpreg025 Pre-vaccine_PMA_IO.fcs	35.8			8.78		27.2		27.9
PTPpreg025 Pre-vaccine_Unstim.fcs	0.212			0.00814		0.183		0.0285
PTPpreg035 Post-vaccine_Flu.fcs	2.22	1.869	-11.9807692307692	0.0321	0.0321	2.08	1.77	0.144	0.0993
PTPpreg035 Post-vaccine_PMA_IO.fcs	29.5			7.08		16		24.4
PTPpreg035 Post-vaccine_Unstim.fcs	0.351			0		0.31		0.0447
PTPpreg035 Pre-vaccine_Flu.fcs	0.178	-0.156		0.0549	0.0549	0.0549	-0.2241	0.0686	0.0129
PTPpreg035 Pre-vaccine_PMA_IO.fcs	36.4			8.73		19.4		30.1
PTPpreg035 Pre-vaccine_Unstim.fcs	0.334			0		0.279		0.0557
PTPpreg055 Post-vaccine_Flu.fcs	0.284	0.2183	-0.599725274725275	0.0216	0.0173	0.155	0.1035	0.146	0.1343
PTPpreg055 Post-vaccine_PMA_IO.fcs	40.9			4.25		32		20.9
PTPpreg055 Post-vaccine_Unstim.fcs	0.0657			0.0043		0.0515		0.0117
PTPpreg055 Pre-vaccine_Flu.fcs	0.409	-0.364		0.0411	0.0411	0.307	-0.418	0.0653	0.0173
PTPpreg055 Pre-vaccine_PMA_IO.fcs	31.3			1.74		19.3		19.8
PTPpreg055 Pre-vaccine_Unstim.fcs	0.773			0		0.725		0.048
PTPpreg064 Post-vaccine_Flu.fcs	0.412	-0.156	4.33333333333335	0.0292	0.0292	0.311	-0.236	0.107	0.0864
PTPpreg064 Post-vaccine_PMA_IO.fcs	56.4			3.99		43.7		34.6
PTPpreg064 Post-vaccine_Unstim.fcs	0.568			0		0.547		0.0206
PTPpreg064 Pre-vaccine_Flu.fcs	0.544	-0.0359999999999999		0.00854	0.00564	0.489	-0.023	0.0538	-0.0176
PTPpreg064 Pre-vaccine_PMA_IO.fcs	40.5			5.64		26.3		31.4
PTPpreg064 Pre-vaccine_Unstim.fcs	0.58			0.0029		0.512		0.0714
PTPpreg047 Post-vaccine_Flu.fcs	0.107	0.071	1.67452830188679	0.0534	0.0174	0.0534	0.0534	0	0
PTPpreg047 Post-vaccine_PMA_IO.fcs	2.61			0.87		0.696		2
PTPpreg047 Post-vaccine_Unstim.fcs	0.036			0.036		0		0
PTPpreg047 Pre-vaccine_Flu.fcs	0.0873	0.0424		0.0128	0.0128	0.0231	0.0044	0.0616	0.0354
PTPpreg047 Pre-vaccine_PMA_IO.fcs	20.6			5.87		15		10.3
PTPpreg047 Pre-vaccine_Unstim.fcs	0.0449			0		0.0187		0.0262
PTPpreg061 Post-vaccine_Flu.fcs	50	50	1712.32876712329	50	50	0	0	0	0
PTPpreg061 Post-vaccine_PMA_IO.fcs	0			0		0		0
PTPpreg061 Post-vaccine_Unstim.fcs	0			0		0		0
PTPpreg061 Pre-vaccine_Flu.fcs	0.0538	0.0292		0.0128	0.012214	0.0141	0.0012	0.0359	0.0248
PTPpreg061 Pre-vaccine_PMA_IO.fcs	25.2			8.3		17.8		8.56
PTPpreg061 Pre-vaccine_Unstim.fcs	0.0246			0.000586		0.0129		0.0111
PTPpreg097 Post-vaccine_Flu.fcs	0.0881	0.061	#NUM!	0.0338	0.033047	0.0356	0.0243	0.06	0.0442
PTPpreg097 Post-vaccine_PMA_IO.fcs	51.8			10.4		41.2		28.7
PTPpreg097 Post-vaccine_Unstim.fcs	0.0271			0.000753		0.0113		0.0158
PTPpreg097 Pre-vaccine_Flu.fcs	0	0		0	0	0	0	0	0
PTPpreg097 Pre-vaccine_PMA_IO.fcs	0			0		0		0
PTPpreg097 Pre-vaccine_Unstim.fcs	0			0		0		0
PTPpreg004 Post-vaccine_Flu.fcs	0.146	0.1049	2.38409090909091	0.0379	0.0379	0.0447	0.03844	0.104	0.0682
PTPpreg004 Post-vaccine_PMA_IO.fcs	54.8			11.8		37.8		42.4
PTPpreg004 Post-vaccine_Unstim.fcs	0.0411			0		0.00626		0.0358
PTPpreg004 Pre-vaccine_Flu.fcs	0.146	0.044		0	0	0.0648	0.0444	0.081	-0.000799999999999995
PTPpreg004 Pre-vaccine_PMA_IO.fcs	54.8			12.2		37.2		48.9
PTPpreg004 Pre-vaccine_Unstim.fcs	0.102			0		0.0204		0.0818
PTPpreg005 Post-vaccine_Flu.fcs	5.88	5.88	82.5842696629213	0	0	0	0	5.88	5.88
PTPpreg005 Post-vaccine_PMA_IO.fcs	0			0		0		0
PTPpreg005 Post-vaccine_Unstim.fcs	0			0		0		0
PTPpreg005 Pre-vaccine_Flu.fcs	0.166	0.0712		0.0561	0.0561	0.0614	0.0446	0.131	0.0531
PTPpreg005 Pre-vaccine_PMA_IO.fcs	66			17.9		46.3		58.5
PTPpreg005 Pre-vaccine_Unstim.fcs	0.0948			0		0.0168		0.0779
PTPpreg009 Post-vaccine_Flu.fcs	0	0	0	0	0	0	0	0	0
PTPpreg009 Post-vaccine_PMA_IO.fcs	16.7			16.7		0		16.7
PTPpreg009 Post-vaccine_Unstim.fcs	0			0		0		0
PTPpreg009 Pre-vaccine_Flu.fcs	0.155	-0.001		0.00628	0.00463	0.067	-0.0103	0.0837	0.0047
PTPpreg009 Pre-vaccine_PMA_IO.fcs	42.6			11.9		28.6		35.3
PTPpreg009 Pre-vaccine_Unstim.fcs	0.156			0.00165		0.0773		0.079
PTPpreg028 Post-vaccine_Flu.fcs	0.551	0.26	#NUM!	0.0318	0.0197	0.286	0.2496	0.254	0.011
PTPpreg028 Post-vaccine_PMA_IO.fcs	31.4			5.48		10.8		28.2
PTPpreg028 Post-vaccine_Unstim.fcs	0.291			0.0121		0.0364		0.243
PTPpreg028 Pre-vaccine_Flu.fcs	0.0543			0.0151		0.00301		0.0362
PTPpreg028 Pre-vaccine_PMA_IO.fcs	36.7			10.2		23.4		29.4
PTPpreg001 Post-vaccine_Flu_006.fcs	0.242	0.1706	4.46596858638743	0.161	0.1451	0.0806	0.025	0.0202	0.0043
PTPpreg001 Post-vaccine_PMA_IO_005.fcs	4.43			0.706		2.01		3.99
PTPpreg001 Post-vaccine_Unstim_004.fcs	0.0714			0.0159		0.0556		0.0159
PTPpreg001 Pre-vaccine_Flu_003.fcs	0.0786	0.0382		0.0206	0.0129	0.0505	0.0332	0.0131	-0.0023
PTPpreg001 Pre-vaccine_PMA_IO_002.fcs	1.57			0.231		0.0633		1.33
PTPpreg001 Pre-vaccine_Unstim_001.fcs	0.0404			0.0077		0.0173		0.0154
PTPpreg003 Post-vaccine_Flu_012.fcs	0.21	-0.055	-0.0381652904031642	0.141	0.1175	0.0758	-0.1602	0.0472	0.0354
PTPpreg003 Post-vaccine_PMA_IO_011.fcs	50.6			11.6		42.6		19.6
PTPpreg003 Post-vaccine_Unstim_010.fcs	0.265			0.0235		0.236		0.0118
PTPpreg003 Pre-vaccine_Flu_009.fcs	1.51	1.4411		0.287	0.2685	1.33	1.2929	0.0765	0.0633
PTPpreg003 Pre-vaccine_PMA_IO_008.fcs	2.35			0.265		0.685		1.58
PTPpreg003 Pre-vaccine_Unstim_007.fcs	0.0689			0.0185		0.0371		0.0132
PTPpreg012 Post-vaccine_Flu_006.fcs	0.163	0.087	0.510263929618768	0.0903	0.0628	0.0553	0.0343	0.0534	0.0243
PTPpreg012 Post-vaccine_PMA_IO_005.fcs	46.7			9.97		29.2		33.5
PTPpreg012 Post-vaccine_Unstim_004.fcs	0.076			0.0275		0.021		0.0291
PTPpreg012 Pre-vaccine_Flu_003.fcs	0.241	0.1705		0.136	0.1137	0.0918	0.057	0.027	0.0109
PTPpreg012 Pre-vaccine_PMA_IO_002.fcs	36.7			11.7		21.9		29.5
PTPpreg012 Pre-vaccine_Unstim_001.fcs	0.0705			0.0223		0.0348		0.0161
PTPpreg023 Post-vaccine_Flu_012.fcs	0.17	0.033	#NUM!	0.0968	0.0454	0.0677	-0.004	0.0351	0.0177
PTPpreg023 Post-vaccine_PMA_IO_011.fcs	29.9			5.37		20.8		16.7
PTPpreg023 Post-vaccine_Unstim_010.fcs	0.137			0.0514		0.0717		0.0174
PTPpreg023 Pre-vaccine_Flu_009.fcs	0	0		0	0	0	0	0	0
PTPpreg023 Pre-vaccine_PMA_IO_008.fcs	¥			¥		¥		¥
PTPpreg023 Pre-vaccine_Unstim_007.fcs	0			0		0		0
PTPpreg026 Post-vaccine_Flu_018.fcs	0.398	0.217	6.2	0.341	0.176	0.0379	0.0214	0.0189	0.0189
PTPpreg026 Post-vaccine_PMA_IO_017.fcs	17.2			5.21		11.5		14.3
PTPpreg026 Post-vaccine_Unstim_016.fcs	0.181			0.165		0.0165		0
PTPpreg026 Pre-vaccine_Flu_015.fcs	0.247	0.035		0.165	-0.024	0.0823	0.0587	0	0
PTPpreg026 Pre-vaccine_PMA_IO_014.fcs	2.74			0.561		0.526		1.89
PTPpreg026 Pre-vaccine_Unstim_013.fcs	0.212			0.189		0.0236		0
PTPpreg036 Post-vaccine_Flu_024.fcs	0.121	0.0345	0.330776605944391	0.083	0.0473	0.0272	-0.0113	0.0302	0.018
PTPpreg036 Post-vaccine_PMA_IO_023.fcs	53.2			14		29.8		46.7
PTPpreg036 Post-vaccine_Unstim_022.fcs	0.0865			0.0357		0.0385		0.0122
PTPpreg036 Pre-vaccine_Flu_021.fcs	0.152	0.1043		0.111	0.1004	0.0348	0.0065	0.0109	0.00207
PTPpreg036 Pre-vaccine_PMA_IO_020.fcs	3.63			0.868		0.582		2.7
PTPpreg036 Pre-vaccine_Unstim_019.fcs	0.0477			0.0106		0.0283		0.00883
PTPpreg049 Post-vaccine_Flu_030.fcs	0.227	0.1322	0.453671928620453	0.165	0.1018	0.0513	0.0287	0.011	0.00197
PTPpreg049 Post-vaccine_PMA_IO_029.fcs	11.7			1.61		6.35		8.99
PTPpreg049 Post-vaccine_Unstim_028.fcs	0.0948			0.0632		0.0226		0.00903
PTPpreg049 Pre-vaccine_Flu_027.fcs	0.376	0.2914		0.342	0.2815	0.0428	0.0186	0.00855	0.00855
PTPpreg049 Pre-vaccine_PMA_IO_026.fcs	4.14			0.515		0.612		3.4
PTPpreg049 Pre-vaccine_Unstim_025.fcs	0.0846			0.0605		0.0242		0
PTPpreg093 Post-vaccine_Flu_018.fcs	0.207	0.1658	#NUM!	0.108	0.0941	0.122	0.1087	0.0841	0.0688
PTPpreg093 Post-vaccine_PMA_IO_017.fcs	38.3			12.7		20.8		27.7
PTPpreg093 Post-vaccine_Unstim_016.fcs	0.0412			0.0139		0.0133		0.0153
PTPpreg093 Pre-vaccine_Flu_015.fcs	0	0		0	0	0	0	0	0
PTPpreg093 Pre-vaccine_PMA_IO_014.fcs	0			0		0		0
PTPpreg093 Pre-vaccine_Unstim_013.fcs	0			0		0		0
PTPpreg103 Post-vaccine_Flu_036.fcs	0.763	0.564	12	0.499	0.4358	0.23	0.217	0.099	-0.026
PTPpreg103 Post-vaccine_PMA_IO_035.fcs	19.9			9.35		10.3		13.4
PTPpreg103 Post-vaccine_Unstim_034.fcs	0.199			0.0632		0.013		0.125
PTPpreg103 Pre-vaccine_Flu_033.fcs	0.225	0.047		0.159	0.0791	0.0971	0.014	0.0654	0.0462
PTPpreg103 Pre-vaccine_PMA_IO_032.fcs	16.6			9.21		5.72		8.08
PTPpreg103 Pre-vaccine_Unstim_031.fcs	0.178			0.0799		0.0831		0.0192
PTPpreg002 Post-vaccine_Flu.fcs	0.207	0.1661	5.99638989169675	0.0993	0.09356	0.105	0.0856	0.0553	0.0381
PTPpreg002 Post-vaccine_PMA_IO.fcs	68.3			24.4		53.8		40.5
PTPpreg002 Post-vaccine_Unstim.fcs	0.0409			0.00574		0.0194		0.0172
PTPpreg002 Pre-vaccine_Flu.fcs	0.0957	0.0277		0.0101	0.0041	0.0403	0.000300000000000002	0.0579	0.0359
PTPpreg002 Pre-vaccine_PMA_IO.fcs	63.2			18.3		48.3		41.6
PTPpreg002 Pre-vaccine_Unstim.fcs	0.068			0.006		0.04		0.022
PTPpreg017 Post-vaccine_Flu.fcs	0.317	0.144	28.8	0.121	0.1103	0.188	0.0961	0.149	0.0743
PTPpreg017 Post-vaccine_PMA_IO.fcs	59.4			10		48.3		37.9
PTPpreg017 Post-vaccine_Unstim.fcs	0.173			0.0107		0.0919		0.0747
PTPpreg017 Pre-vaccine_Flu.fcs	0.115	0.005		0.0383	0.0233	0.0511	-0.0113	0.0341	-0.000800000000000002
PTPpreg017 Pre-vaccine_PMA_IO.fcs	58.6			26.3		44.1		54.1
PTPpreg017 Pre-vaccine_Unstim.fcs	0.11			0.015		0.0624		0.0349
PTPpreg011 Pre-vaccine_Unstim.fcs	0.0572			0.0047		0.0399		0.0157
PTPpreg011 Pre-vaccine_PMA_IO.fcs	42.9			3.9		37		22.6
PTPpreg011 Pre-vaccine_Flu.fcs	0.0986	0.0414	0.0483091787439614	0.0251	0.0204	0.0501	0.0102	0.0597	0.044
PTPpreg011 Post-vaccine_Unstim.fcs	0.134			0.00551		0.105		0.0228
PTPpreg011 Post-vaccine_PMA_IO.fcs	76.4			6.89		66.4		49.9
PTPpreg011 Post-vaccine_Flu.fcs	0.136	0.002		0.0172	0.01169	0.0798	-0.0252	0.0626	0.0398
PTPpreg022 Pre-vaccine_Unstim.fcs	0.0573			0.00273		0.0255		0.03
PTPpreg022 Pre-vaccine_PMA_IO.fcs	28			8.51		18.1		23.9
PTPpreg022 Pre-vaccine_Flu.fcs	0.0758	0.0185	12.3783783783784	0.00654	0.00381	0.0392	0.0137	0.0432	0.0132
PTPpreg022 Post-vaccine_Unstim.fcs	0.144			0.0179		0.0718		0.0538
PTPpreg022 Post-vaccine_PMA_IO.fcs	1.16			0.223		0.379		0.914
PTPpreg022 Post-vaccine_Flu.fcs	0.373	0.229		0	0	0.258	0.1862	0.115	0.0612
PTPpreg031 Pre-vaccine_Unstim.fcs	0.0832			0.00462		0.0601		0.0185
PTPpreg031 Pre-vaccine_PMA_IO.fcs	43.1			6.34		32.3		28.1
PTPpreg031 Pre-vaccine_Flu.fcs	0.111	0.0278	0	0.0336	0.02898	0.0614	0.0013	0.059	0.0405
PTPpreg031 Post-vaccine_Unstim.fcs	0			0		0		0
PTPpreg031 Post-vaccine_PMA_IO.fcs	7.48			0.935		2.8		5.61
PTPpreg031 Post-vaccine_Flu.fcs	0	0		0	0	0	0	0	0
PTPpreg052 Pre-vaccine_Unstim.fcs	0.113			0.0098		0.0588		0.0441
PTPpreg052 Pre-vaccine_PMA_IO.fcs	28.1			4.68		20.7		19.9
PTPpreg052 Pre-vaccine_Flu.fcs	0.108	-0.005	-43.6	0.0179	0.0081	0.0299	-0.0289	0.0658	0.0217
PTPpreg052 Post-vaccine_Unstim.fcs	0.103			0.00181		0.0707		0.0326
PTPpreg052 Post-vaccine_PMA_IO.fcs	45.3			10.9		31.1		36
PTPpreg052 Post-vaccine_Flu.fcs	0.321	0.218		0.0866	0.08479	0.191	0.1203	0.132	0.0994

## Sheet: Sheet2
	All CP	Fold induction	IFN only	IL2 only	TNF only	Genotype	No change to negative numbers
PTPpreg032 Post-vaccine_Flu.fcs	-0.0113	-0.676646706586826	0.0245	0.0092	-0.045	CC
PTPpreg032 Pre-vaccine_Flu.fcs	0.0167		0.01718	0.0056	0.0048
PTPpreg095 Post-vaccine_Flu.fcs	0.0729	0	0.0123	0.0259	0.0474	CC
PTPpreg095 Pre-vaccine_Flu.fcs	0		0	0	0
PTPpreg099 Post-vaccine_Flu.fcs	0.0594	5.65714285714286	0.00657	0.02854	0.0365	CC
PTPpreg099 Pre-vaccine_Flu.fcs	0.0105		0	0.00666	0.0133
PTPpreg104 Post-vaccine_Flu.fcs	0.1183	1.26524064171123	0.015	0.076	0.083	CC
PTPpreg104 Pre-vaccine_Flu.fcs	0.0935		0.0116	0.0351	0.0601
PTPpreg112 Post-vaccine_Flu.fcs	0.1053	3.02586206896552	0.03943	0.0435	0.075	CT
PTPpreg112 Pre-vaccine_Flu.fcs	0.0348		0.01677	0.0198	0.0316
PTPpreg006 Post-vaccine_Flu.fcs	0.0055	0.230125523012552	0.00224	-0.0027	0.01266	CC
PTPpreg006 Pre-vaccine_Flu.fcs	0.0239		-0.0042	0.00717	0.0209
PTPpreg010 Post-vaccine_Flu.fcs	-0.0115	1.88524590163934	0.01918	-0.0296	0.0238	CC
PTPpreg010 Pre-vaccine_Flu.fcs	-0.0061		-0.00516	-0.0035	0.0025
PTPpreg111 Post-vaccine_Flu.fcs	0.1433	5.53281853281853	0.0266	0.09093	0.0924	CT
PTPpreg111 Pre-vaccine_Flu.fcs	0.0259		0.0192	-0.0158	0.0342
PTPpreg018 Post-vaccine_Flu_006.fcs	0.0709	6.00847457627119	0.0195	0.04715	0.03036	CC
PTPpreg018 Pre-vaccine_Flu_003.fcs	0.0118		0.00189	0.0069	0.0092
PTPpreg027 Post-vaccine_Flu_012.fcs	0.0482	0.794069192751236	0.0304	0.025	0.0446	CT
PTPpreg027 Pre-vaccine_Flu_009.fcs	0.0607		0.0143	0.0188	0.0386
PTPpreg029 Post-vaccine_Flu_018.fcs	0.045	3.14685314685315	0.00012	0.03579	0.027	CT
PTPpreg029 Pre-vaccine_Flu_015.fcs	0.0143		0.0042	0.011	-0.0023
PTPpreg040 Post-vaccine_Flu_024.fcs	0.1623	0.1623 or ???	0.05196	0.08013	0.0899	CC
PTPpreg040 Pre-vaccine_Flu_021.fcs	0		0	0	0
PTPpreg041 Post-vaccine_Flu_030.fcs	0.0787	-4.49714285714286	0.05091	0.0126	0.0686	CC
PTPpreg041 Pre-vaccine_Flu_027.fcs	-0.0175		0.00595	-0.0363	0.0098
PTPpreg057 Post-vaccine_Flu_036.fcs	0.1043	1.36161879895561	0.04278	0.0567	0.0533	CT
PTPpreg057 Pre-vaccine_Flu_033.fcs	0.0766		0.04111	0.0314	0.06787
PTPpreg016 Post-vaccine_Flu.fcs	0.1401	17.0853658536585	0.03386	0.0855	0.0743	CT
PTPpreg016 Pre-vaccine_Flu.fcs	0.0082		0.00205	-0.0049	0.0153
PTPpreg021 Post-vaccine_Flu.fcs	0.0184	0.353846153846154	0.00832	0.0089	0.0012	CC
PTPpreg021 Pre-vaccine_Flu.fcs	0.052		0.0157	0.0055	0.0413
PTPpreg053 Post-vaccine_Flu.fcs	0.0587	0.820979020979021	0.03933	0.0283	0.0327	CT
PTPpreg053 Pre-vaccine_Flu.fcs	0.0715		0.0245	0.03113	0.0505
PTPpreg025 Post-vaccine_Flu.fcs	-0.124	-1.09734513274336	0.02967	-0.302	0.2111	CC
PTPpreg025 Pre-vaccine_Flu.fcs	0.113		0.00326	0.039	0.0745
PTPpreg035 Post-vaccine_Flu.fcs	1.869	-11.9807692307692	0.0321	1.77	0.0993	CC
PTPpreg035 Pre-vaccine_Flu.fcs	-0.156		0.0549	-0.2241	0.0129
PTPpreg055 Post-vaccine_Flu.fcs	0.2183	-0.599725274725275	0.0173	0.1035	0.1343	CT
PTPpreg055 Pre-vaccine_Flu.fcs	-0.364		0.0411	-0.418	0.0173
PTPpreg064 Post-vaccine_Flu.fcs	-0.156	4.33333333333335	0.0292	-0.236	0.0864	CT
PTPpreg064 Pre-vaccine_Flu.fcs	-0.0359999999999999		0.00564	-0.023	-0.0176
PTPpreg047 Post-vaccine_Flu.fcs	0.071	1.67452830188679	0.0174	0.0534	0	CT
PTPpreg047 Pre-vaccine_Flu.fcs	0.0424		0.0128	0.0044	0.0354
PTPpreg061 Post-vaccine_Flu.fcs	50	1712.32876712329	50	0	0	CC
PTPpreg061 Pre-vaccine_Flu.fcs	0.0292		0.012214	0.0012	0.0248
PTPpreg097 Post-vaccine_Flu.fcs	0.061	0.061 or ???	0.033047	0.0243	0.0442	CC
PTPpreg097 Pre-vaccine_Flu.fcs	0		0	0	0
PTPpreg004 Post-vaccine_Flu.fcs	0.1049	2.38409090909091	0.0379	0.03844	0.0682	CC
PTPpreg004 Pre-vaccine_Flu.fcs	0.044		0	0.0444	-0.000799999999999995
PTPpreg005 Post-vaccine_Flu.fcs	5.88	82.5842696629213	0	0	5.88	CC
PTPpreg005 Pre-vaccine_Flu.fcs	0.0712		0.0561	0.0446	0.0531
PTPpreg009 Post-vaccine_Flu.fcs	0	0	0	0	0	CC
PTPpreg009 Pre-vaccine_Flu.fcs	-0.001		0.00463	-0.0103	0.0047
PTPpreg001 Post-vaccine_Flu_006.fcs	0.1706	4.46596858638743	0.1451	0.025	0.0043	CC
PTPpreg001 Pre-vaccine_Flu_003.fcs	0.0382		0.0129	0.0332	-0.0023
PTPpreg003 Post-vaccine_Flu_012.fcs	-0.055	-0.0381652904031642	0.1175	-0.1602	0.0354	CC
PTPpreg003 Pre-vaccine_Flu_009.fcs	1.4411		0.2685	1.2929	0.0633
PTPpreg012 Post-vaccine_Flu_006.fcs	0.087	0.510263929618768	0.0628	0.0343	0.0243	CC
PTPpreg012 Pre-vaccine_Flu_003.fcs	0.1705		0.1137	0.057	0.0109
PTPpreg023 Post-vaccine_Flu_012.fcs	0.033	0.033 or ???	0.0454	-0.004	0.0177	CC
PTPpreg023 Pre-vaccine_Flu_009.fcs	0		0	0	0
PTPpreg026 Post-vaccine_Flu_018.fcs	0.217	6.2	0.176	0.0214	0.0189	CC
PTPpreg026 Pre-vaccine_Flu_015.fcs	0.035		-0.024	0.0587	0
PTPpreg036 Post-vaccine_Flu_024.fcs	0.0345	0.330776605944391	0.0473	-0.0113	0.018	CC
PTPpreg036 Pre-vaccine_Flu_021.fcs	0.1043		0.1004	0.0065	0.00207
PTPpreg049 Post-vaccine_Flu_030.fcs	0.1322	0.453671928620453	0.1018	0.0287	0.00197	CC
PTPpreg049 Pre-vaccine_Flu_027.fcs	0.2914		0.2815	0.0186	0.00855
PTPpreg093 Post-vaccine_Flu_018.fcs	0.1658	0.1658 or ???	0.0941	0.1087	0.0688	CC
PTPpreg093 Pre-vaccine_Flu_015.fcs	0		0	0	0
PTPpreg103 Post-vaccine_Flu_036.fcs	0.564	12	0.4358	0.217	-0.026	CC
PTPpreg103 Pre-vaccine_Flu_033.fcs	0.047		0.0791	0.014	0.0462
PTPpreg002 Post-vaccine_Flu.fcs	0.1661	5.99638989169675	0.09356	0.0856	0.0381	CT
PTPpreg002 Pre-vaccine_Flu.fcs	0.0277		0.0041	0.000300000000000002	0.0359
PTPpreg017 Post-vaccine_Flu.fcs	0.144	28.8	0.1103	0.0961	0.0743	CC
PTPpreg017 Pre-vaccine_Flu.fcs	0.005		0.0233	-0.0113	-0.000800000000000002
PTPpreg011 Pre-vaccine_Flu.fcs	0.0414		0.0204	0.0102	0.044	CT
PTPpreg011 Post-vaccine_Flu.fcs	0.002	0.0483091	0.01169	-0.0252	0.0398
PTPpreg022 Pre-vaccine_Flu.fcs	0.0185		0.00381	0.0137	0.0132	CC
PTPpreg022 Post-vaccine_Flu.fcs	0.229	12.3784	0	0.1862	0.0612
PTPpreg031 Pre-vaccine_Flu.fcs	0.0278		0.02898	0.0013	0.0405	CC
PTPpreg031 Post-vaccine_Flu.fcs	0	0	0	0	0
PTPpreg052 Pre-vaccine_Flu.fcs	-0.005		0.0081	-0.0289	0.0217	CT
PTPpreg052 Post-vaccine_Flu.fcs	0.218	-43.6	0.08479	0.1203	0.0994

## Sheet: Sheet3
	All CP	Fold induction	IFN only	IL2 only	TNF only	Genotype	Modified neg numbers to zero
PTPpreg032 Post-vaccine_Flu.fcs	0	0	0.0245	0.0092	0	CC
PTPpreg032 Pre-vaccine_Flu.fcs	0.0167		0.01718	0.0056	0.0048
PTPpreg095 Post-vaccine_Flu.fcs	0.0729	0	0.0123	0.0259	0.0474	CC
PTPpreg095 Pre-vaccine_Flu.fcs	0		0	0	0
PTPpreg099 Post-vaccine_Flu.fcs	0.0594	5.65714285714286	0.00657	0.02854	0.0365	CC
PTPpreg099 Pre-vaccine_Flu.fcs	0.0105		0	0.00666	0.0133
PTPpreg104 Post-vaccine_Flu.fcs	0.1183	1.26524064171123	0.015	0.076	0.083	CC
PTPpreg104 Pre-vaccine_Flu.fcs	0.0935		0.0116	0.0351	0.0601
PTPpreg112 Post-vaccine_Flu.fcs	0.1053	3.02586206896552	0.03943	0.0435	0.075	CT
PTPpreg112 Pre-vaccine_Flu.fcs	0.0348		0.01677	0.0198	0.0316
PTPpreg006 Post-vaccine_Flu.fcs	0.0055	0.230125523012552	0.00224	0	0.01266	CC
PTPpreg006 Pre-vaccine_Flu.fcs	0.0239		0	0.00717	0.0209
PTPpreg010 Post-vaccine_Flu.fcs	0	1.88524590163934	0.01918	0	0.0238	CC
PTPpreg010 Pre-vaccine_Flu.fcs	0		0	0	0.0025
PTPpreg111 Post-vaccine_Flu.fcs	0.1433	5.53281853281853	0.0266	0.09093	0.0924	CT
PTPpreg111 Pre-vaccine_Flu.fcs	0.0259		0.0192	0	0.0342
PTPpreg018 Post-vaccine_Flu_006.fcs	0.0709	6.00847457627119	0.0195	0.04715	0.03036	CC
PTPpreg018 Pre-vaccine_Flu_003.fcs	0.0118		0.00189	0.0069	0.0092
PTPpreg027 Post-vaccine_Flu_012.fcs	0.0482	0.794069192751236	0.0304	0.025	0.0446	CT
PTPpreg027 Pre-vaccine_Flu_009.fcs	0.0607		0.0143	0.0188	0.0386
PTPpreg029 Post-vaccine_Flu_018.fcs	0.045	3.14685314685315	0.00012	0.03579	0.027	CT
PTPpreg029 Pre-vaccine_Flu_015.fcs	0.0143		0.0042	0.011	0
PTPpreg040 Post-vaccine_Flu_024.fcs	0.1623	0.1623	0.05196	0.08013	0.0899	CC
PTPpreg040 Pre-vaccine_Flu_021.fcs	0		0	0	0
PTPpreg041 Post-vaccine_Flu_030.fcs	0.0787	0.0787	0.05091	0.0126	0.0686	CC
PTPpreg041 Pre-vaccine_Flu_027.fcs	0		0.00595	0	0.0098
PTPpreg057 Post-vaccine_Flu_036.fcs	0.1043	1.36161879895561	0.04278	0.0567	0.0533	CT
PTPpreg057 Pre-vaccine_Flu_033.fcs	0.0766		0.04111	0.0314	0.06787
PTPpreg016 Post-vaccine_Flu.fcs	0.1401	17.0853658536585	0.03386	0.0855	0.0743	CT
PTPpreg016 Pre-vaccine_Flu.fcs	0.0082		0.00205	0	0.0153
PTPpreg021 Post-vaccine_Flu.fcs	0.0184	0.353846153846154	0.00832	0.0089	0.0012	CC
PTPpreg021 Pre-vaccine_Flu.fcs	0.052		0.0157	0.0055	0.0413
PTPpreg053 Post-vaccine_Flu.fcs	0.0587	0.820979020979021	0.03933	0.0283	0.0327	CT
PTPpreg053 Pre-vaccine_Flu.fcs	0.0715		0.0245	0.03113	0.0505
PTPpreg025 Post-vaccine_Flu.fcs	0	0	0.02967	0	0.2111	CC
PTPpreg025 Pre-vaccine_Flu.fcs	0.113		0.00326	0.039	0.0745
PTPpreg035 Post-vaccine_Flu.fcs	1.869	1.869	0.0321	1.77	0.0993	CC
PTPpreg035 Pre-vaccine_Flu.fcs	0		0.0549	0	0.0129
PTPpreg055 Post-vaccine_Flu.fcs	0.2183	0.2183	0.0173	0.1035	0.1343	CT
PTPpreg055 Pre-vaccine_Flu.fcs	0		0.0411	0	0.0173
PTPpreg064 Post-vaccine_Flu.fcs	0	4.33333333333335	0.0292	0	0.0864	CT
PTPpreg064 Pre-vaccine_Flu.fcs	0		0.00564	0	0
PTPpreg047 Post-vaccine_Flu.fcs	0.071	1.67452830188679	0.0174	0.0534	0	CT
PTPpreg047 Pre-vaccine_Flu.fcs	0.0424		0.0128	0.0044	0.0354
PTPpreg061 Post-vaccine_Flu.fcs	50	1712.32876712329	50	0	0	CC
PTPpreg061 Pre-vaccine_Flu.fcs	0.0292		0.012214	0.0012	0.0248
PTPpreg097 Post-vaccine_Flu.fcs	0.061	0.061	0.033047	0.0243	0.0442	CC
PTPpreg097 Pre-vaccine_Flu.fcs	0		0	0	0
PTPpreg004 Post-vaccine_Flu.fcs	0.1049	2.38409090909091	0.0379	0.03844	0.0682	CC
PTPpreg004 Pre-vaccine_Flu.fcs	0.044		0	0.0444	0
PTPpreg005 Post-vaccine_Flu.fcs	5.88	82.5842696629213	0	0	5.88	CC
PTPpreg005 Pre-vaccine_Flu.fcs	0.0712		0.0561	0.0446	0.0531
PTPpreg009 Post-vaccine_Flu.fcs	0	0	0	0	0	CC
PTPpreg009 Pre-vaccine_Flu.fcs	0		0.00463	0	0.0047
PTPpreg001 Post-vaccine_Flu_006.fcs	0.1706	4.46596858638743	0.1451	0.025	0.0043	CC
PTPpreg001 Pre-vaccine_Flu_003.fcs	0.0382		0.0129	0.0332	0
PTPpreg003 Post-vaccine_Flu_012.fcs	0	0	0.1175	0	0.0354	CC
PTPpreg003 Pre-vaccine_Flu_009.fcs	1.4411		0.2685	1.2929	0.0633
PTPpreg012 Post-vaccine_Flu_006.fcs	0.087	0.510263929618768	0.0628	0.0343	0.0243	CC
PTPpreg012 Pre-vaccine_Flu_003.fcs	0.1705		0.1137	0.057	0.0109
PTPpreg023 Post-vaccine_Flu_012.fcs	0.033	0.033	0.0454	0	0.0177	CC
PTPpreg023 Pre-vaccine_Flu_009.fcs	0		0	0	0
PTPpreg026 Post-vaccine_Flu_018.fcs	0.217	6.2	0.176	0.0214	0.0189	CC
PTPpreg026 Pre-vaccine_Flu_015.fcs	0.035		0	0.0587	0
PTPpreg036 Post-vaccine_Flu_024.fcs	0.0345	0.330776605944391	0.0473	0	0.018	CC
PTPpreg036 Pre-vaccine_Flu_021.fcs	0.1043		0.1004	0.0065	0.00207
PTPpreg049 Post-vaccine_Flu_030.fcs	0.1322	0.453671928620453	0.1018	0.0287	0.00197	CC
PTPpreg049 Pre-vaccine_Flu_027.fcs	0.2914		0.2815	0.0186	0.00855
PTPpreg093 Post-vaccine_Flu_018.fcs	0.1658	0.1658	0.0941	0.1087	0.0688	CC
PTPpreg093 Pre-vaccine_Flu_015.fcs	0		0	0	0
PTPpreg103 Post-vaccine_Flu_036.fcs	0.564	12	0.4358	0.217	0	CC
PTPpreg103 Pre-vaccine_Flu_033.fcs	0.047		0.0791	0.014	0.0462
PTPpreg002 Post-vaccine_Flu.fcs	0.1661	5.99638989169675	0.09356	0.0856	0.0381	CT
PTPpreg002 Pre-vaccine_Flu.fcs	0.0277		0.0041	0.000300000000000002	0.0359
PTPpreg017 Post-vaccine_Flu.fcs	0.144	28.8	0.1103	0.0961	0.0743	CC
PTPpreg017 Pre-vaccine_Flu.fcs	0.005		0.0233	0	0
PTPpreg011 Pre-vaccine_Flu.fcs	0.0414		0.0204	0.0102	0.044	CT
PTPpreg011 Post-vaccine_Flu.fcs	0.002	0.0483091	0.01169	0	0.0398
PTPpreg022 Pre-vaccine_Flu.fcs	0.0185		0.00381	0.0137	0.0132	CC
PTPpreg022 Post-vaccine_Flu.fcs	0.229	12.3784	0	0.1862	0.0612
PTPpreg031 Pre-vaccine_Flu.fcs	0.0278		0.02898	0.0013	0.0405	CC
PTPpreg031 Post-vaccine_Flu.fcs	0	0	0	0	0
PTPpreg052 Pre-vaccine_Flu.fcs	0		0.0081	0	0.0217	CT
PTPpreg052 Post-vaccine_Flu.fcs	0.218	0.218	0.08479	0.1203	0.0994

## Sheet: Sheet4
	All CP	Fold induction	IFN only	IL2 only	TNF only	Genotype	Modified neg numbers to zero			CT pre for all CP	CT post for all CP		CT pre for all CP, excluding zero	CT post for all CP, excluding zero		CT pre IFN only	CT post IFN only	CT pre IL2	CT post IL 2	CT pre TNF only	CT post TNF only	CT fold induction
PTPpreg112 Post-vaccine_Flu.fcs	0.1053	3.02586206896552	0.03943	0.0435	0.075	CT	Just CT			0.0348	0.1053		0.0348	0.1053		0.01677	0.03943	0.0198	0.0435	0.0316	0.075	3.02586206896552
PTPpreg112 Pre-vaccine_Flu.fcs	0.0348		0.01677	0.0198	0.0316					0.0259	0.1433		0.0259	0.1433		0.0192	0.0266	0	0.09093	0.0342	0.0924	5.53281853281853
PTPpreg111 Post-vaccine_Flu.fcs	0.1433	5.53281853281853	0.0266	0.09093	0.0924	CT				0.0607	0.0482		0.0607	0.0482		0.0143	0.0304	0.0188	0.025	0.0386	0.0446	0.794069192751236
PTPpreg111 Pre-vaccine_Flu.fcs	0.0259		0.0192	0	0.0342					0.0143	0.045		0.0143	0.045		0.0042	0.00012	0.011	0.03579	0	0.027	3.14685314685315
PTPpreg027 Post-vaccine_Flu_012.fcs	0.0482	0.794069192751236	0.0304	0.025	0.0446	CT				0.0766	0.1043		0.0766	0.1043		0.04111	0.04278	0.0314	0.0567	0.06787	0.0533	1.36161879895561
PTPpreg027 Pre-vaccine_Flu_009.fcs	0.0607		0.0143	0.0188	0.0386					0.0082	0.1401		0.0082	0.1401		0.00205	0.03386	0	0.0855	0.0153	0.0743	17.0853658536585
PTPpreg029 Post-vaccine_Flu_018.fcs	0.045	3.14685314685315	0.00012	0.03579	0.027	CT				0.0715	0.0587		0.0715	0.0587		0.0245	0.03933	0.03113	0.0283	0.0505	0.0327	0.820979020979021
PTPpreg029 Pre-vaccine_Flu_015.fcs	0.0143		0.0042	0.011	0					0	0.2183		0.0424	0.071		0.0411	0.0173	0	0.1035	0.0173	0.1343	0.2183
PTPpreg057 Post-vaccine_Flu_036.fcs	0.1043	1.36161879895561	0.04278	0.0567	0.0533	CT				0	0		0.0277	0.1661		0.00564	0.0292	0	0	0	0.0864	4.33333333333335
PTPpreg057 Pre-vaccine_Flu_033.fcs	0.0766		0.04111	0.0314	0.06787					0.0424	0.071		0.0414	0.002		0.0128	0.0174	0.0044	0.0534	0.0354	0	1.67452830188679
PTPpreg016 Post-vaccine_Flu.fcs	0.1401	17.0853658536585	0.03386	0.0855	0.0743	CT				0.0277	0.1661					0.0041	0.09356	0.000300000000000002	0.0856	0.0359	0.0381	5.99638989169675
PTPpreg016 Pre-vaccine_Flu.fcs	0.0082		0.00205	0	0.0153					0.0414	0.002					0.0204	0.01169	0.0102	0	0.044	0.0398	0.0483091
PTPpreg053 Post-vaccine_Flu.fcs	0.0587	0.820979020979021	0.03933	0.0283	0.0327	CT				0	0.218					0.0081	0.08479	0	0.1203	0.0217	0.0994	0.218
PTPpreg053 Pre-vaccine_Flu.fcs	0.0715		0.0245	0.03113	0.0505
PTPpreg055 Post-vaccine_Flu.fcs	0.2183	0.2183	0.0173	0.1035	0.1343	CT
PTPpreg055 Pre-vaccine_Flu.fcs	0		0.0411	0	0.0173
PTPpreg064 Post-vaccine_Flu.fcs	0	4.33333333333335	0.0292	0	0.0864	CT
PTPpreg064 Pre-vaccine_Flu.fcs	0		0.00564	0	0
PTPpreg047 Post-vaccine_Flu.fcs	0.071	1.67452830188679	0.0174	0.0534	0	CT
PTPpreg047 Pre-vaccine_Flu.fcs	0.0424		0.0128	0.0044	0.0354
PTPpreg002 Post-vaccine_Flu.fcs	0.1661	5.99638989169675	0.09356	0.0856	0.0381	CT
PTPpreg002 Pre-vaccine_Flu.fcs	0.0277		0.0041	0.000300000000000002	0.0359
PTPpreg011 Pre-vaccine_Flu.fcs	0.0414		0.0204	0.0102	0.044	CT
PTPpreg011 Post-vaccine_Flu.fcs	0.002	0.0483091	0.01169	0	0.0398
PTPpreg052 Pre-vaccine_Flu.fcs	0		0.0081	0	0.0217	CT
PTPpreg052 Post-vaccine_Flu.fcs	0.218	0.218	0.08479	0.1203	0.0994

## Sheet: Sheet5
	All CP	Fold induction	IFN only	IL2 only	TNF only	Genotype	Modified neg numbers to zero		CC pre all CP	CC post all CP			CC pre all CP, excluding zero	CC post all CP, exluding zero	CC pre IFN only	CC post IFN only	CC pre IL2 only	CC post IL2 only	CC pre TNF only	CC post TNF only	CC fold induction
PTPpreg032 Post-vaccine_Flu.fcs	0	0	0.0245	0.0092	0	CC	Just CC		0.0167	0			0.0105	0.0594	0.01718	0.0245	0.0056	0.0092	0.0048	0	0
PTPpreg032 Pre-vaccine_Flu.fcs	0.0167		0.01718	0.0056	0.0048				0	0.0729			0.0935	0.1183	0	0.0123	0	0.0259	0	0.0474	0
PTPpreg095 Post-vaccine_Flu.fcs	0.0729	0	0.0123	0.0259	0.0474	CC			0.0105	0.0594			0.0239	0.0055	0	0.00657	0.00666	0.02854	0.0133	0.0365	5.65714285714286
PTPpreg095 Pre-vaccine_Flu.fcs	0		0	0	0				0.0935	0.1183			0.0118	0.0709	0.0116	0.015	0.0351	0.076	0.0601	0.083	1.26524064171123
PTPpreg099 Post-vaccine_Flu.fcs	0.0594	5.65714285714286	0.00657	0.02854	0.0365	CC			0.0239	0.0055			0.052	0.0184	0	0.00224	0.00717	0	0.0209	0.01266	0.230125523012552
PTPpreg099 Pre-vaccine_Flu.fcs	0.0105		0	0.00666	0.0133				0	0			0.0292	50	0	0.01918	0	0	0.0025	0.0238	1.88524590163934
PTPpreg104 Post-vaccine_Flu.fcs	0.1183	1.26524064171123	0.015	0.076	0.083	CC			0.0118	0.0709			0.044	0.1049	0.00189	0.0195	0.0069	0.04715	0.0092	0.03036	6.00847457627119
PTPpreg104 Pre-vaccine_Flu.fcs	0.0935		0.0116	0.0351	0.0601				0	0.1623			0.0712	5.88	0	0.05196	0	0.08013	0	0.0899	0.1623
PTPpreg006 Post-vaccine_Flu.fcs	0.0055	0.230125523012552	0.00224	0	0.01266	CC			0	0.0787			0.0382	0.1706	0.00595	0.05091	0	0.0126	0.0098	0.0686	0.0787
PTPpreg006 Pre-vaccine_Flu.fcs	0.0239		0	0.00717	0.0209				0.052	0.0184			0.1705	0.087	0.0157	0.00832	0.0055	0.0089	0.0413	0.0012	0.353846153846154
PTPpreg010 Post-vaccine_Flu.fcs	0	1.88524590163934	0.01918	0	0.0238	CC			0.113	0			0.035	0.217	0.00326	0.02967	0.039	0	0.0745	0.2111	0
PTPpreg010 Pre-vaccine_Flu.fcs	0		0	0	0.0025				0	1.869			0.1043	0.0345	0.0549	0.0321	0	1.77	0.0129	0.0993	1.869
PTPpreg018 Post-vaccine_Flu_006.fcs	0.0709	6.00847457627119	0.0195	0.04715	0.03036	CC			0.0292	50			0.2914	0.1322	0.012214	50	0.0012	0	0.0248	0	1712.32876712329
PTPpreg018 Pre-vaccine_Flu_003.fcs	0.0118		0.00189	0.0069	0.0092				0	0.061			0.047	0.564	0	0.033047	0	0.0243	0	0.0442	0.061
PTPpreg040 Post-vaccine_Flu_024.fcs	0.1623	0.1623	0.05196	0.08013	0.0899	CC			0.044	0.1049			0.005	0.144	0	0.0379	0.0444	0.03844	0	0.0682	2.38409090909091
PTPpreg040 Pre-vaccine_Flu_021.fcs	0		0	0	0				0.0712	5.88			0.0185	0.229	0.0561	0	0.0446	0	0.0531	5.88	82.5842696629213
PTPpreg041 Post-vaccine_Flu_030.fcs	0.0787	0.0787	0.05091	0.0126	0.0686	CC			0	0					0.00463	0	0	0	0.0047	0	0
PTPpreg041 Pre-vaccine_Flu_027.fcs	0		0.00595	0	0.0098				0.0382	0.1706					0.0129	0.1451	0.0332	0.025	0	0.0043	4.46596858638743
PTPpreg021 Post-vaccine_Flu.fcs	0.0184	0.353846153846154	0.00832	0.0089	0.0012	CC			1.4411	0					0.2685	0.1175	1.2929	0	0.0633	0.0354	0
PTPpreg021 Pre-vaccine_Flu.fcs	0.052		0.0157	0.0055	0.0413				0.1705	0.087					0.1137	0.0628	0.057	0.0343	0.0109	0.0243	0.510263929618768
PTPpreg025 Post-vaccine_Flu.fcs	0	0	0.02967	0	0.2111	CC			0	0.033					0	0.0454	0	0	0	0.0177	0.033
PTPpreg025 Pre-vaccine_Flu.fcs	0.113		0.00326	0.039	0.0745				0.035	0.217					0	0.176	0.0587	0.0214	0	0.0189	6.2
PTPpreg035 Post-vaccine_Flu.fcs	1.869	1.869	0.0321	1.77	0.0993	CC			0.1043	0.0345					0.1004	0.0473	0.0065	0	0.00207	0.018	0.330776605944391
PTPpreg035 Pre-vaccine_Flu.fcs	0		0.0549	0	0.0129				0.2914	0.1322					0.2815	0.1018	0.0186	0.0287	0.00855	0.00197	0.453671928620453
PTPpreg061 Post-vaccine_Flu.fcs	50	1712.32876712329	50	0	0	CC			0	0.1658					0	0.0941	0	0.1087	0	0.0688	0.1658
PTPpreg061 Pre-vaccine_Flu.fcs	0.0292		0.012214	0.0012	0.0248				0.047	0.564					0.0791	0.4358	0.014	0.217	0.0462	0	12
PTPpreg097 Post-vaccine_Flu.fcs	0.061	0.061	0.033047	0.0243	0.0442	CC			0.005	0.144					0.0233	0.1103	0	0.0961	0	0.0743	28.8
PTPpreg097 Pre-vaccine_Flu.fcs	0		0	0	0				0.0185	0.229					0.00381	0	0.0137	0.1862	0.0132	0.0612	12.3784
PTPpreg004 Post-vaccine_Flu.fcs	0.1049	2.38409090909091	0.0379	0.03844	0.0682	CC			0.0278	0					0.02898	0	0.0013	0	0.0405	0	0
PTPpreg004 Pre-vaccine_Flu.fcs	0.044		0	0.0444	0
PTPpreg005 Post-vaccine_Flu.fcs	5.88	82.5842696629213	0	0	5.88	CC
PTPpreg005 Pre-vaccine_Flu.fcs	0.0712		0.0561	0.0446	0.0531
PTPpreg009 Post-vaccine_Flu.fcs	0	0	0	0	0	CC
PTPpreg009 Pre-vaccine_Flu.fcs	0		0.00463	0	0.0047
PTPpreg001 Post-vaccine_Flu_006.fcs	0.1706	4.46596858638743	0.1451	0.025	0.0043	CC
PTPpreg001 Pre-vaccine_Flu_003.fcs	0.0382		0.0129	0.0332	0
PTPpreg003 Post-vaccine_Flu_012.fcs	0	0	0.1175	0	0.0354	CC
PTPpreg003 Pre-vaccine_Flu_009.fcs	1.4411		0.2685	1.2929	0.0633
PTPpreg012 Post-vaccine_Flu_006.fcs	0.087	0.510263929618768	0.0628	0.0343	0.0243	CC
PTPpreg012 Pre-vaccine_Flu_003.fcs	0.1705		0.1137	0.057	0.0109
PTPpreg023 Post-vaccine_Flu_012.fcs	0.033	0.033	0.0454	0	0.0177	CC
PTPpreg023 Pre-vaccine_Flu_009.fcs	0		0	0	0
PTPpreg026 Post-vaccine_Flu_018.fcs	0.217	6.2	0.176	0.0214	0.0189	CC
PTPpreg026 Pre-vaccine_Flu_015.fcs	0.035		0	0.0587	0
PTPpreg036 Post-vaccine_Flu_024.fcs	0.0345	0.330776605944391	0.0473	0	0.018	CC
PTPpreg036 Pre-vaccine_Flu_021.fcs	0.1043		0.1004	0.0065	0.00207
PTPpreg049 Post-vaccine_Flu_030.fcs	0.1322	0.453671928620453	0.1018	0.0287	0.00197	CC
PTPpreg049 Pre-vaccine_Flu_027.fcs	0.2914		0.2815	0.0186	0.00855
PTPpreg093 Post-vaccine_Flu_018.fcs	0.1658	0.1658	0.0941	0.1087	0.0688	CC
PTPpreg093 Pre-vaccine_Flu_015.fcs	0		0	0	0
PTPpreg103 Post-vaccine_Flu_036.fcs	0.564	12	0.4358	0.217	0	CC
PTPpreg103 Pre-vaccine_Flu_033.fcs	0.047		0.0791	0.014	0.0462
PTPpreg017 Post-vaccine_Flu.fcs	0.144	28.8	0.1103	0.0961	0.0743	CC
PTPpreg017 Pre-vaccine_Flu.fcs	0.005		0.0233	0	0
PTPpreg022 Pre-vaccine_Flu.fcs	0.0185		0.00381	0.0137	0.0132	CC
PTPpreg022 Post-vaccine_Flu.fcs	0.229	12.3784	0	0.1862	0.0612
PTPpreg031 Pre-vaccine_Flu.fcs	0.0278		0.02898	0.0013	0.0405	CC
PTPpreg031 Post-vaccine_Flu.fcs	0	0	0	0	0
