# Supplementary material for: Immunologic response to vaccine challenge in pregnant PTPN22 R620W carriers and non-carriers
Source: PLoS One. 2017 Jul 19;12(7):e0181338. doi: 10.1371/journal.pone.0181338 (PMC5517002; doi:10.1371/journal.pone.0181338)
Supplement: S2 File — (XLSX) [file pone.0181338.s002.xlsx]

## Sheet: Sheet1
Unit is frequency of parent , parent gate, (% of total)	Cytokine producer (CP)	Frequency of CP with background substracted	Fold induction	Genotype	Triple Positive	IFN positive	TNF positive	IL 2 positive	IFN and IL 2 positive	IFN and TNF positive	IL2 and TNF positive
PTPprep002 Pre-vaccine_Unstim	0.0333				0	0.00555	0.0148	0.013	0	0	0
PTPpreg002 Pre-vaccine_PMA_IO.fcs	57.8				7.74	1.88	5.3	19.9	1.85	7.84	13.3
PTPpreg002 Pre-vaccine_Flu.fcs	0.0857	0.0524			0	0.0122	0.049	0.0122	0.00245	0.0049	0.0049
PTPpreg002 Post-vaccine_Unstim.fcs	0.0248				0	0.0062	0.00965	0.00758	0	0.000689	0
PTPpreg002 Post-vaccine_PMA_IO.fcs	61.5				8.62	5.16	2.91	23	3.72	7.05	11
PTPpreg002 Post-vaccine_Flu.fcs	0.166	0.1412	2.69465648854962	CT	0.00972	0.081	0.0188	0.0285	0.0142	0.00907	0.00518
PTPpreg017 Pre-vaccine_Unstim.fcs	0.0988				0.00162	0.0502	0.0308	0.013	0.00162	0	0.00162
PTPpreg017 Pre-vaccine_PMA_IO.fcs	56.4				17.6	1.15	6.92	3.55	1.47	6.49	19.3
PTPpreg017 Pre-vaccine_Flu.fcs	0.0643	-0.0345			0	0.0266	0.0177	0.0155	0.00222	0.00222	0
PTPpreg017 Post-vaccine_Unstim.fcs	0.0752				0	0.0245	0.0428	0.00871	0.00158	0	0.000792
PTPpreg017 Post-vaccine_PMA_IO.fcs	53.3				5.79	0.652	6.4	20.3	0.72	2.89	16.6
PTPpreg017 Post-vaccine_Flu.fcs	0.201	0.1258	-3.6463768115942	CC	0.0303	0.0631	0.0479	0.0143	0.0168	0.0168	0.00925
PTPpreg011 Pre-vaccine_Unstim.fcs	0.0301				0	0.0187	0.00668	0.00401	0.000668	0	0
PTPpreg011 Pre-vaccine_PMA_IO.fcs	33.1				2.77	0.848	3.47	11.8	0.668	1.2	12.3
PTPpreg011 Pre-vaccine_Flu.fcs	0.0768	0.0467			0.0151	0.0166	0.0301	0.00301	0.00151	0.00753	0.00301
PTPpreg011 Post-vaccine_Unstim.fcs	0.0331				0	0.0298	0.00132	0.00199	0	0	0
PTPpreg011 Post-vaccine_PMA_IO.fcs	69.7				10.1	0.232	6.29	24.2	0.371	1.12	27.4
PTPpreg011 Post-vaccine_Flu.fcs	0.076	0.0429	0.918629550321199	CT	0.00682	0.0263	0.0273	0.00487	0	0.00585	0.0039
PTPpreg022 Pre-vaccine_Unstim.fcs	0.0176				0	0.00401	0.0104	0.00241	0.000802	0	0
PTPpreg022 Pre-vaccine_PMA_IO.fcs	15				4.64	0.261	2.82	1.13	0.217	1.55	4.33
PTPpreg022 Pre-vaccine_Flu.fcs	0.0418	0.0242			0	0.00812	0.0244	0	0.00116	0.00116	0.0058
PTPpreg022 Post-vaccine_Unstim.fcs	0.0429				0	0.0143	0	0.0286	0	0	0
PTPpreg022 Post-vaccine_PMA_IO.fcs	0.718				0	0.239	0.478	0	0	0	0
PTPpreg022 Post-vaccine_Flu.fcs	0.132	0.0891	3.68181818181818	CC	0	0.0883	0.0221	0.0221	0	0	0
PTPpreg031 Pre-vaccine_Unstim.fcs	0.0137				0	0.0097	0.00323	0.000808	0	0	0
PTPpreg031 Pre-vaccine_PMA_IO.fcs	36.4				5.39	0.469	4.29	14	0.6	1.65	10
PTPpreg031 Pre-vaccine_Flu.fcs	0.0709	0.0572			0.0125	0.0219	0.0167	0.00313	0.00313	0.00938	0.00417
PTPpreg031 Post-vaccine_Unstim.fcs	0.226				0	0.226	0	0	0	0	0
PTPpreg031 Post-vaccine_PMA_IO.fcs	11.5				0	0.962	6.25	0.481	0	0.962	2.88
PTPpreg031 Post-vaccine_Flu.fcs	0.893	0.667	11.6608391608392	CC	0	0.893	0	0	0	0	0
PTPpreg052 Pre-vaccine_Unstim.fcs	0.04				0	0.028	0.012	0	0	0	0
PTPpreg052 Pre-vaccine_PMA_IO.fcs	24.4				3.36	0.252	2.9	8.75	0.271	1.49	7.38
PTPpreg052 Pre-vaccine_Flu.fcs	0.101	0.061			0	0.077	0.0193	0.00481	0	0	0
PTPpreg052 Post-vaccine_Unstim.fcs	0.0313				0	0.0119	0.0149	0.00448	0	0	0
PTPpreg052 Post-vaccine_PMA_IO.fcs	40				9.07	0.994	6.44	7.75	0.86	2.54	12.3
PTPpreg052 Post-vaccine_Flu.fcs	0.209	0.1777	2.91311475409836	CT	0.0264	0.0868	0.0434	0.00377	0.00377	0.0396	0.00943
Unit is frequency of parent (% of total)	Cytokine producer (CP)	Frequency of CP with background substracted	Fold induction	Genotype	Triple Positive	IFN positive	TNF positive	IL 2 positive	IFN and IL 2 positive	IFN and TNF positive	IL2 and TNF positive
6: PTPpreg016 Pre-vaccine_Unstim.fcs	0.0462				0	0.000711	0.0128	0.0327	0	0	0
5: PTPpreg016 Pre-vaccine_PMA_IO.fcs	10.4				0.535	1.45	1.83	3.58	1.25	0.32	1.4
4: PTPpreg016 Pre-vaccine_Flu.fcs	0.0467	0.0005			0	0.00269	0.0224	0.0153	0.0018	0.000898	0.00359
3: PTPpreg016 Post-vaccine_Unstim.fcs	0.0472				0	0.00304	0.0167	0.0274	0	0	0
2: PTPpreg016 Post-vaccine_PMA_IO.fcs	9.24				0.376	1.79	2.36	2.78	0.602	0.501	0.832
1: PTPpreg016 Post-vaccine_Flu.fcs	0.13	0.0828	165.6	CT	0.00929	0.00619	0.031	0.0433	0.00929	0.0186	0.0124
12: PTPpreg021 Pre-vaccine_Unstim.fcs	0.0346				0	0	0.00693	0.0277	0	0	0
11: PTPpreg021 Pre-vaccine_PMA_IO.fcs	5.69				0.216	0.193	2.41	2.05	0.0848	0.223	0.516
10: PTPpreg021 Pre-vaccine_Flu.fcs	0.0507	0.0161			0	0.0101	0.0304	0.0101	0	0	0
9: PTPpreg021 Post-vaccine_Unstim.fcs	0.0292				0	0.00729	0.0146	0.00729	0	0	0
8: PTPpreg021 Post-vaccine_PMA_IO.fcs	12.7				0.629	0.311	2.96	6.42	0.403	0.453	1.54
7: PTPpreg021 Post-vaccine_Flu.fcs	0.052	0.0228	1.41614906832298	CC	0	0	0	0.052	0	0	0
18: PTPpreg025 Pre-vaccine_Unstim.fcs	0.379				0	0	0.0175	0.361	0	0	0
17: PTPpreg025 Pre-vaccine_PMA_IO.fcs	30.1				4.16	0.246	5.46	10.3	0.424	1.48	8.06
16: PTPpreg025 Pre-vaccine_Flu.fcs	0.754	0.375			0	0	0.0486	0.689	0	0.0162	0
15: PTPpreg025 Post-vaccine_Unstim.fcs	4.57				0	0.00184	0.023	4.54	0.00184	0	0.00553
14: PTPpreg025 Post-vaccine_PMA_IO.fcs	51.9				3.43	0.253	6.76	27.4	0.403	1.13	12.5
13: PTPpreg025 Post-vaccine_Flu.fcs	1.24	-3.33	-8.88	CC	0.00739	0.00986	0.0678	1.11	0.0111	0.0148	0.0173
24: PTPpreg035 Pre-vaccine_Unstim.fcs	2.23				0	0	0	2.23	0	0	0
23: PTPpreg035 Pre-vaccine_PMA_IO.fcs	30.8				3.07	0.183	11.5	7.68	0.0366	2.63	5.71
22: PTPpreg035 Pre-vaccine_Flu.fcs	0.0802	-2.1498			0	0.0267	0	0.0534	0	0	0
21: PTPpreg035 Post-vaccine_Unstim.fcs	1.19				0	0	0.0211	1.17	0	0	0.00211
20: PTPpreg035 Post-vaccine_PMA_IO.fcs	36.7				4.21	0.295	11.4	8.75	0.201	3.24	8.68
19: PTPpreg035 Post-vaccine_Flu.fcs	5	3.81	-1.77225788445437	CC	0.0144	0.0116	0.0462	4.9	0.00578	0.0116	0.0116
30: PTPpreg047 Pre-vaccine_Unstim.fcs	0.0475				0	0.00593	0.0178	0.0237	0	0	0
29: PTPpreg047 Pre-vaccine_PMA_IO.fcs	17.3				1.75	0.72	2.46	7.85	1.27	0.862	2.42
28: PTPpreg047 Pre-vaccine_Flu.fcs	0.0552	0.0077			0.0046	0.0046	0.0184	0.0276	0	0	0
27: PTPpreg047 Post-vaccine_Unstim.fcs	0				0	0	0	0	0	0	0
26: PTPpreg047 Post-vaccine_PMA_IO.fcs	2.23				0.319	0	1.12	0.159	0	0.638	0
25: PTPpreg047 Post-vaccine_Flu.fcs	0.388	0.388	50.3896103896104	CT	0	0.194	0	0.194	0	0	0
36: PTPpreg053 Pre-vaccine_Unstim.fcs	0.0351				0	0	0.0183	0.0168	0	0	0
35: PTPpreg053 Pre-vaccine_PMA_IO.fcs	6.88				0.21	0.834	2.02	2.86	0.376	0.217	0.363
34: PTPpreg053 Pre-vaccine_Flu.fcs	0.0643	0.0292			0.00964	0.00321	0.0225	0.0225	0.00321	0.00321	0
33: PTPpreg053 Post-vaccine_Unstim.fcs	0.0513				0	0.00201	0.0161	0.0332	0	0	0
32: PTPpreg053 Post-vaccine_PMA_IO.fcs	27.2				1.15	0.158	3.66	18.2	0.205	0.475	3.4
31: PTPpreg053 Post-vaccine_Flu.fcs	0.101	0.0497	1.70205479452055	CT	0.0114	0.017	0.0142	0.0398	0.00568	0.0071	0.00568
42: PTPpreg055 Pre-vaccine_Unstim.fcs	3.22				0	0.00887	0.0266	3.18	0.00222	0	0
41: PTPpreg055 Pre-vaccine_PMA_IO.fcs	29.5				0.585	0.121	9.57	12.7	0.0589	0.605	5.87
40: PTPpreg055 Pre-vaccine_Flu.fcs	0.958	-2.262			0	0.0204	0.0306	0.907	0	0	0
39: PTPpreg055 Post-vaccine_Unstim.fcs	0.0717				0	0.00469	0.0067	0.0597	0	0	0.00067
38: PTPpreg055 Post-vaccine_PMA_IO.fcs	40.7				2.34	0.166	6.77	21.1	0.203	1.22	8.87
37: PTPpreg055 Post-vaccine_Flu.fcs	0.454	0.3823	-0.169009725906278	CT	0.0115	0.00797	0.0372	0.367	0.00443	0.0115	0.0142
48: PTPpreg061 Pre-vaccine_Unstim.fcs	0.0236				0	0.00186	0.00746	0.0137	0	0	0.000622
47: PTPpreg061 Pre-vaccine_PMA_IO.fcs	23.4				1.68	2.4	1.64	12.9	1.46	1.97	1.37
46: PTPpreg061 Pre-vaccine_Flu.fcs	0.0527	0.0291			0.00559	0.00878	0.0152	0.016	0.0016	0.00399	0.0016
45: PTPpreg061 Post-vaccine_Unstim.fcs	6.67				0	0	0	0	0	0	6.67
44: PTPpreg061 Post-vaccine_PMA_IO.fcs	0				0	0	0	0	0	0	0
43: PTPpreg061 Post-vaccine_Flu.fcs	0	-6.67	-229.209621993127	CC	0	0	0	0	0	0	0
54: PTPpreg064 Pre-vaccine_Unstim.fcs	2.87				0	0.000927	0.0556	2.8	0.000927	0	0.00927
53: PTPpreg064 Pre-vaccine_PMA_IO.fcs	36.6				3.02	0.113	11	10.4	0.17	1.11	10.7
52: PTPpreg064 Pre-vaccine_Flu.fcs	1.52	-1.35			0.00206	0.00309	0.0401	1.48	0.00103	0	0.00103
51: PTPpreg064 Post-vaccine_Unstim.fcs	2.28				0	0.00107	0.0118	2.26	0	0	0
50: PTPpreg064 Post-vaccine_PMA_IO.fcs	55.4				2.56	0.126	10.7	23.3	0.202	0.863	17.6
49: PTPpreg064 Post-vaccine_Flu.fcs	0.628	-1.652	0???	CT	0.0104	0.0078	0.0234	0.574	0.0065	0	0.0065
60: PTPpreg097 Pre-vaccine_Unstim.fcs	6.67				0	6.67	0	0	0	0	0
59: PTPpreg097 Pre-vaccine_PMA_IO.fcs	0				0	0	0	0	0	0	0
58: PTPpreg097 Pre-vaccine_Flu.fcs	28.6	21.93			0	28.6	0	0	0	0	0
57: PTPpreg097 Post-vaccine_Unstim.fcs	0.0298				0	0.00279	0.00931	0.0177	0	0	0
56: PTPpreg097 Post-vaccine_PMA_IO.fcs	48.6				5.83	0.706	6.83	23.1	0.861	1.98	9.32
55: PTPpreg097 Post-vaccine_Flu.fcs	0.0673	0.0375	0.00170998632010944	CC	0.0142	0.0129	0.0155	0.0142	0.00517	0.00259	0.00259
Unit is frequency of parent (% of total)	Cytokine producer (CP)	Frequency of CP with background substracted	Fold induction	Genotype	Triple Positive	IFN positive	TNF positive	IL 2 positive	IFN and IL 2 positive	IFN and TNF positive	IL2 and TNF positive
1: PTPpreg004 Pre-vaccine_Unstim.fcs	0.0809				0	0	0.0578	0.0116	0	0	0.0116
2: PTPpreg004 Pre-vaccine_PMA_IO.fcs	48.8				6.68	0.368	11.5	7.1	0.21	3.31	19.7
3: PTPpreg004 Pre-vaccine_Flu.fcs	0.307	0.2261			0	0.0383	0.0575	0.211	0	0	0
4: PTPpreg004 Post-vaccine_Unstim.fcs	0.0394				0	0.00375	0.0253	0.0103	0	0	0
5: PTPpreg004 Post-vaccine_PMA_IO.fcs	54.8				7.52	0.616	12.1	13.1	0.801	2.82	17.8
6: PTPpreg004 Post-vaccine_Flu.fcs	0.324	0.2846	1.25873507297656	CC	0.00335	0.0285	0.0369	0.235	0.00335	0.00839	0.00839
7: PTPpreg005 Pre-vaccine_Unstim.fcs	0.324				0	0.0189	0.0402	0.263	0	0	0.00237
8: PTPpreg005 Pre-vaccine_PMA_IO.fcs	62				11.6	0.339	12.3	8.74	0.447	4.43	24.2
9: PTPpreg005 Pre-vaccine_Flu.fcs	0.415	0.091			0.0306	0.0238	0.0782	0.184	0.0068	0.0476	0.0442
10: PTPpreg005 Post-vaccine_Unstim.fcs	6.25				0	4.17	0	0	2.08	0	0
11: PTPpreg005 Post-vaccine_PMA_IO.fcs	12.9				0	3.23	6.45	0	0	0	3.23
12: PTPpreg005 Post-vaccine_Flu.fcs	14.3	8.05	88.4615384615385	CC	0	14.3	0	0	0	0	0
13: PTPpreg009 Pre-vaccine_Unstim.fcs	0.302				0	0.00928	0.0495	0.238	0.00155	0	0.00309
14: PTPpreg009 Pre-vaccine_PMA_IO.fcs	35.4				5.69	0.27	9.52	7.85	0.45	1.84	9.76
15: PTPpreg009 Pre-vaccine_Flu.fcs	0.267	-0.035			0	0.0278	0.0479	0.187	0	0.00252	0.00252
16: PTPpreg009 Post-vaccine_Unstim.fcs	14.3				0	14.3	0	0	0	0	0
17: PTPpreg009 Post-vaccine_PMA_IO.fcs	16.1				0	9.68	3.23	0	0	3.23	0
18: PTPpreg009 Post-vaccine_Flu.fcs	16.7	2.4	-68.5714285714286	CC	0	16.7	0	0	0	0	0
19: PTPpreg028 Pre-vaccine_Unstim.fcs	0.214				0	0.0337	0.0613	0.116	0.00306	0	0
20: PTPpreg028 Pre-vaccine_PMA_IO.fcs	36.8				3.61	0.335	7.73	13.2	0.266	2.82	8.83
21: PTPpreg028 Pre-vaccine_Flu.fcs	0.103	-0.111			0	0.0747	0.0107	0.0178	0	0	0
22: PTPpreg028 Post-vaccine_Unstim.fcs	0.591				0	0.164	0.164	0.257	0.00585	0	0
23: PTPpreg028 Post-vaccine_PMA_IO.fcs	30.2				1.19	0.211	15.8	5.46	0.0576	2.5	5.02
24: PTPpreg028 Post-vaccine_Flu.fcs	1.15	0.559	-5.03603603603604	CC	0	0.134	0.224	0.746	0.0149	0	0.0298
25: PTPpreg019 Post-vaccine_Unstim.fcs	0.34				0	0.0327	0.09	0.215	0	0	0.00205
26: PTPpreg019 Post-vaccine_PMA_IO.fcs	56.9				9.5	0.187	15.7	8.44	0.18	5.65	17.3
27: PTPpreg019 Post-vaccine_Flu.fcs	0.403	0.063		lost data	0.0097	0.034	0.0679	0.264	0.00728	0.0097	0.0097
Unit is frequency of parent (% of total) (some of these are the repeated bleached subjects	Cytokine producer (CP)	Frequency of CP with background substracted	Fold induction	Genotype	Triple Positive	IFN positive	TNF positive	IL 2 positive	IFN and IL 2 positive	IFN and TNF positive	IL2 and TNF positive
1: PTPpreg099 Pre-vaccine_Unstim.fcs	0.0287				0	0	0.0287	0	0	0	0
2: PTPpreg099 Pre-vaccine_PMA_IO.fcs	31.4				4.3	1.12	3.41	11.8	3.5	1.51	5.72
3: PTPpreg099 Pre-vaccine_Flu.fcs	0.0639	0.0352			0	0.0319	0	0.0319	0	0	0
4: PTPpreg099 Post-vaccine_Unstim.fcs	0.0437				0	0.0118	0.0185	0.0135	0	0	0
5: PTPpreg099 Post-vaccine_PMA_IO.fcs	73.9				18.1	1.1	14.3	4.21	0.617	15.3	20.2
6: PTPpreg099 Post-vaccine_Flu.fcs	0.128	0.0843	2.39488636363636	CC	0.00688	0.0179	0.0289	0.0523	0.00688	0.0055	0.00963
7: PTPpreg104 Pre-vaccine_Unstim.fcs	0.0288				0	0.0032	0.0064	0.0176	0	0	0.0016
8: PTPpreg104 Pre-vaccine_PMA_IO.fcs	17.9				0.857	0.559	1.85	11.9	0.742	0.331	1.68
9: PTPpreg104 Pre-vaccine_Flu.fcs	0.163	0.1342			0.00526	0.0289	0.0552	0.0657	0	0.00526	0.00263
10: PTPpreg104 Post-vaccine_Unstim.fcs	0.0639				0	0.0343	0.016	0.0137	0	0	0
11: PTPpreg104 Post-vaccine_PMA_IO.fcs	16.5				0.644	0.774	1.81	10.8	0.694	0.431	1.36
12: PTPpreg104 Post-vaccine_Flu.fcs	0.139	0.0751	0.559612518628912	CC	0.0171	0.0195	0.022	0.0488	0.00488	0.0171	0.00976
13: PTPpreg112 Pre-vaccine_Unstim.fcs	0.0401				0	0.00573	0.0201	0.0143	0	0	0
14: PTPpreg112 Pre-vaccine_PMA_IO.fcs	17.7				0.786	0.3	4.54	8.79	0.295	0.51	2.49
15: PTPpreg112 Pre-vaccine_Flu.fcs	0.0548	0.0147			0	0.011	0.0219	0.0219	0	0	0
16: PTPpreg112 Post-vaccine_Unstim.fcs	0.0645				0	0.0289	0.0223	0.0134	0	0	0
17: PTPpreg112 Post-vaccine_PMA_IO.fcs	28.7				1.92	0.503	12.8	6.08	0.0457	1.42	5.99
18: PTPpreg112 Post-vaccine_Flu.fcs	0.289	0.2245	15.2721088435374	CT	0.0126	0.0628	0.0502	0.0942	0.0251	0.0188	0.0251
19: PTPpreg095 Pre-vaccine_Unstim.fcs	1.18				0	1.18	0	0	0	0	0
20: PTPpreg095 Pre-vaccine_PMA_IO.fcs	5.04				0	3.36	0.84	0.84	0	0	0
21: PTPpreg095 Pre-vaccine_Flu.fcs	0	-1.18			0	0	0	0	0	0	0
22: PTPpreg095 Post-vaccine_Unstim.fcs	0.0477				0	0.00238	0.0215	0.0238	0	0	0
23: PTPpreg095 Post-vaccine_PMA_IO.fcs	20				0.7	0.769	3.65	11.6	0.769	0.664	1.88
24: PTPpreg095 Post-vaccine_Flu.fcs	0.18	0.1323	-0.112118644067797	CC	0.00529	0.0582	0.037	0.0582	0.0106	0.00529	0.00529
25: PTPpreg032 Pre-vaccine_Unstim.fcs	0.0564				0	0.00308	0.0308	0.0185	0	0	0.0041
26: PTPpreg032 Pre-vaccine_PMA_IO.fcs	30.6				3.87	0.9	3.61	13.4	2.03	1.56	5.21
27: PTPpreg032 Pre-vaccine_Flu.fcs	0.0949	0.0385			0	0.0436	0.0231	0.0179	0.00256	0.00256	0.00513
28: PTPpreg032 Post-vaccine_Unstim.fcs	0.39				0	0.195	0.0976	0	0	0	0.0976
29: PTPpreg032 Post-vaccine_PMA_IO.fcs	7.95				0	0	4.28	1.83	0	0.367	1.47
30: PTPpreg032 Post-vaccine_Flu.fcs	0.333	-0.057	-1.48051948051948	CC	0	0.133	0.133	0.0667	0	0	0
31: PTPpreg006 Pre-vaccine_Unstim.fcs	0.0618				0	0.0404	0.0107	0.0107	0	0	0
32: PTPpreg006 Pre-vaccine_PMA_IO.fcs	10.8				0.557	0.189	2.37	5.49	0.217	0.302	1.67
33: PTPpreg006 Pre-vaccine_Flu.fcs	0.0907	0.0289			0	0.0197	0.0276	0.0355	0	0	0.00789
34: PTPpreg006 Post-vaccine_Unstim.fcs	0.0708				0	0.0386	0.00644	0.0257	0	0	0
35: PTPpreg006 Post-vaccine_PMA_IO.fcs	17.7				0.782	0.24	1.75	11.9	0.249	0.373	2.41
36: PTPpreg006 Post-vaccine_Flu.fcs	0.0767	0.0059	0.204152249134948	CC	0	0.0329	0.0164	0.0219	0.00548	0	0
37: PTPpreg010 Pre-vaccine_Unstim.fcs	0.0561				0	0.0281	0	0.0211	0.00702	0	0
38: PTPpreg010 Pre-vaccine_PMA_IO.fcs	19				0.597	0.421	3.16	11.6	0.333	0.562	2.37
39: PTPpreg010 Pre-vaccine_Flu.fcs	0.226	0.1699			0	0.166	0.0151	0.0452	0	0	0
40: PTPpreg010 Post-vaccine_Unstim.fcs	0.082				0	0.018	0.0148	0.0476	0	0	0.00164
41: PTPpreg010 Post-vaccine_PMA_IO.fcs	31.3				0.945	0.233	3.17	22.4	0.236	0.571	3.71
42: PTPpreg010 Post-vaccine_Flu.fcs	0.0518	-0.0302	-0.177751618599176	CC	0.00259	0.0155	0.00777	0.0181	0	0.00777	0
43: PTPpreg111 Pre-vaccine_Unstim.fcs	1.18				0.0337	0.472	0.169	0.371	0	0.0337	0.101
44: PTPpreg111 Pre-vaccine_PMA_IO.fcs	46.1				3.68	0.572	4.59	27.4	0.911	1.4	7.6
45: PTPpreg111 Pre-vaccine_Flu.fcs	0.0914	-1.0886			0.00885	0.0147	0.0236	0.0354	0.00295	0.00295	0.00295
46: PTPpreg111 Post-vaccine_Unstim.fcs	0.0861				0	0.0226	0.0498	0.0136	0	0	0
47: PTPpreg111 Post-vaccine_PMA_IO.fcs	54.9				3.11	0.462	6.97	28.9	0.783	1.22	13.5
48: PTPpreg111 Post-vaccine_Flu.fcs	0.38	0.2939	-0.269979790556678	CT	0.0123	0.123	0.135	0.0614	0.0123	0.0123	0.0245
Unit is frequency of parent (% of total) (some of these are the repeated bleached subjects	Cytokine producer (CP)	Frequency of CP with background substracted	Fold induction	Genotype	Triple Positive	IFN positive	TNF positive	IL 2 positive	IFN and IL 2 positive	IFN and TNF positive	IL2 and TNF positive
PTPpreg018 Pre-vaccine_Unstim_001.fcs	0.0596				0	0.00795	0.0139	0.0358	0	0	0.00199
PTPpreg018 Pre-vaccine_PMA_IO_002.fcs	0.504				0.00397	0.123	0.238	0.111	0.00198	0.0139	0.0119
PTPpreg018 Pre-vaccine_Flu_003.fcs	0.0405	-0.0191			0	0.00608	0.0122	0.0182	0	0.00203	0.00203
PTPpreg018 Post-vaccine_Unstim_004.fcs	0.0307				0	0.00439	0.0107	0.0156	0	0	0
PTPpreg018 Post-vaccine_PMA_IO_005.fcs	12.4				0.266	0.605	0.606	9.52	0.515	0.173	0.689
PTPpreg018 Post-vaccine_Flu_006.fcs	0.114	0.0833	-4.36125654450262	CC	0.00913	0.0169	0.0239	0.0499	0.00492	0.00281	0.00632
PTPpreg027 Pre-vaccine_Unstim_007.fcs	0.142				0	0.0621	0.0532	0.0266	0	0	0
PTPpreg027 Pre-vaccine_PMA_IO_008.fcs	1.14				0.00477	0.311	0.657	0.126	0.00398	0.0286	0.0135
PTPpreg027 Pre-vaccine_Flu_009.fcs	0.0763	-0.0657			0.00332	0.0177	0.0254	0.0199	0.00553	0.00111	0.00332
PTPpreg027 Post-vaccine_Unstim_010.fcs	0.104				0	0.00869	0.0356	0.0601	0	0	0
PTPpreg027 Post-vaccine_PMA_IO_011.fcs	49.7				6.27	0.544	7.64	19.6	0.688	2.3	12.7
PTPpreg027 Post-vaccine_Flu_012.fcs	0.151	0.047	-0.715372907153729	CT	0.0197	0.017	0.0259	0.0546	0.0134	0.00537	0.0152
PTPpreg029 Pre-vaccine_Unstim_013.fcs	0.039				0.00186	0.00744	0.0167	0.013	0	0	0
PTPpreg029 Pre-vaccine_PMA_IO_014.fcs	1.46				0.00478	0.236	0.887	0.229	0.00319	0.051	0.0462
PTPpreg029 Pre-vaccine_Flu_015.fcs	0.0784	0.0394			0	0.0261	0.01	0.0322	0.00402	0.00201	0.00402
PTPpreg029 Post-vaccine_Unstim_016.fcs	0.174				0	0.12	0.0218	0.0327	0	0	0
PTPpreg029 Post-vaccine_PMA_IO_017.fcs	25.8				2.53	0.525	2.74	12.9	0.809	0.744	5.49
PTPpreg029 Post-vaccine_Flu_018.fcs	0.257	0.083	2.10659898477157	CT	0	0.145	0.0335	0.0559	0	0	0.0223
PTPpreg040 Pre-vaccine_Unstim_019.fcs	8.1				0	5.71	0	2.38	0	0	0
PTPpreg040 Pre-vaccine_PMA_IO_020.fcs	13				0	13	0	0	0	0	0
PTPpreg040 Pre-vaccine_Flu_021.fcs	11.1	3			0	11.1	0	0	0	0	0
PTPpreg040 Post-vaccine_Unstim_022.fcs	0.0278				0	0.0185	0.00721	0.00206	0	0	0
PTPpreg040 Post-vaccine_PMA_IO_023.fcs	50.4				5.86	1.38	6.69	20.2	1.59	2.87	11.9
PTPpreg040 Post-vaccine_Flu_024.fcs	0.308	0.2802	0.0934	CC	0.0366	0.0575	0.0575	0.094	0.0209	0.0157	0.0261
PTPpreg041 Pre-vaccine_Unstim_025.fcs	0.0834				0.00379	0.0114	0.0303	0.0341	0	0	0.00379
PTPpreg041 Pre-vaccine_PMA_IO_026.fcs	8.44				0.223	2.02	4.02	0.864	0.261	0.663	0.389
PTPpreg041 Pre-vaccine_Flu_027.fcs	0.145	0.0616			0.00559	0.0782	0.0279	0.0335	0	0	0
PTPpreg041 Post-vaccine_Unstim_028.fcs	0.0725				0	0.00449	0.0122	0.0545	0.000642	0	0.000642
PTPpreg041 Post-vaccine_PMA_IO_029.fcs	1.86				0.00609	0.766	0.479	0.517	0.0256	0.0432	0.0207
PTPpreg041 Post-vaccine_Flu_030.fcs	0.195	0.1225	1.98863636363636	CC	0.0265	0.0295	0.0428	0.0479	0.00811	0.0288	0.0111
PTPpreg057 Pre-vaccine_Unstim_031.fcs	0.0415				0	0.00855	0.011	0.022	0	0	0
PTPpreg057 Pre-vaccine_PMA_IO_032.fcs	24.1				1.69	2.89	1.48	11.5	2.32	2.61	1.62
PTPpreg057 Pre-vaccine_Flu_033.fcs	0.153	0.1115			0.0215	0.0261	0.0307	0.0337	0.0092	0.0215	0.0107
PTPpreg057 Post-vaccine_Unstim_034.fcs	0.0545				0	0.021	0.0105	0.021	0.0021	0	0
PTPpreg057 Post-vaccine_PMA_IO_035.fcs	0.927				0	0.371	0.257	0.264	0	0.0201	0.0156
PTPpreg057 Post-vaccine_Flu_036.fcs	0.244	0.1895	1.69955156950673	CT	0.0294	0.0883	0.0378	0.0589	0.00841	0.0126	0.00841
Unit is frequency of parent , parent gate, (% of total)	Cytokine producers	Frequency of CP with background substracted	Fold induction	Genotype	Triple positive	IFN positive	TNF positive	IL 2 positive	IFN and IL 2 positive	IFN and TNF positive	IL2 and TNF positive
PTPpreg001 Pre-vaccine_Unstim_001.fcs	0.049				0	0.0163	0.0145	0.0182	0	0	0
PTPpreg001 Pre-vaccine_PMA_IO_002.fcs	1.58				0	0.2	1.26	0.0603	0.00232	0.0487	0.0186
PTPpreg001 Pre-vaccine_Flu_003.fcs	0.0878	0.0388			0.00179	0.0215	0.0125	0.0484	0.00179	0.00179	0
PTPpreg001 Post-vaccine_Unstim_004.fcs	0.177				0	0.0788	0.0131	0.0722	0.00656	0	0.00656
PTPpreg001 Post-vaccine_PMA_IO_005.fcs	7.1				0.656	0.0643	3.1	1.06	0.0129	0.386	1.83
PTPpreg001 Post-vaccine_Flu_006.fcs	0.29	0.113	2.91237113402062	CC	0	0.163	0.0544	0.0544	0.0181	0	0
7: PTPpreg003 Pre-vaccine_Unstim_007.fcs	0.0842				0	0.0297	0.0124	0.0421	0	0	0
8: PTPpreg003 Pre-vaccine_PMA_IO_008.fcs	2.4				0.00575	0.31	1.37	0.532	0.00862	0.0891	0.0862
9: PTPpreg003 Pre-vaccine_Flu_009.fcs	1.56	1.4758			0.0087	0.148	0.0435	1.2	0.131	0	0.0261
10: PTPpreg003 Post-vaccine_Unstim_010.fcs	0.286				0	0.0218	0.00976	0.247	0.00517	0	0.00172
11: PTPpreg003 Post-vaccine_PMA_IO_011.fcs	50.4				5.17	1.43	4.09	27.2	2.29	2.58	7.69
12: PTPpreg003 Post-vaccine_Flu_012.fcs	0.252	-0.034	-0.0230383520802277	CC	0.0282	0.12	0.0233	0.0444	0.0108	0.0141	0.0108
13: PTPpreg026 Pre-vaccine_Unstim_013.fcs	0.327				0	0.286	0	0.0409	0	0	0
14: PTPpreg026 Pre-vaccine_PMA_IO_014.fcs	2.81				0	0.636	1.56	0.318	0	0.106	0.185
15: PTPpreg026 Pre-vaccine_Flu_015.fcs	0.387	0.06			0	0.246	0	0.105	0	0	0.0351
16: PTPpreg026 Post-vaccine_Unstim_016.fcs	0.186				0	0.176	0	0.0103	0	0	0
17: PTPpreg026 Post-vaccine_PMA_IO_017.fcs	19.9				3.66	0.252	4.89	4.41	0.315	0.672	5.65
18: PTPpreg026 Post-vaccine_Flu_018.fcs	0.438	0.252	4.2	CC	0	0.386	0.0175	0.0351	0	0	0
19: PTPpreg036 Pre-vaccine_Unstim_019.fcs	0.0575				0	0.0187	0.00933	0.0295	0	0	0
20: PTPpreg036 Pre-vaccine_PMA_IO_020.fcs	3.95				0.012	0.674	2.3	0.43	0.0301	0.322	0.187
21: PTPpreg036 Pre-vaccine_Flu_021.fcs	0.155	0.0975			0.00207	0.112	0.0103	0.0289	0	0	0.00207
22: PTPpreg036 Post-vaccine_Unstim_022.fcs	0.0947				0	0.0426	0.0128	0.0392	0	0	0
23: PTPpreg036 Post-vaccine_PMA_IO_023.fcs	47.2				6.32	0.415	17	6.31	0.214	3.9	13
24: PTPpreg036 Post-vaccine_Flu_024.fcs	0.146	0.0513	0.526153846153846	CC	0.0129	0.0846	0.0186	0.0186	0.00287	0.0043	0.0043
25: PTPpreg049 Pre-vaccine_Unstim_025.fcs	0.152				0	0.122	0	0.0304	0	0	0
26: PTPpreg049 Pre-vaccine_PMA_IO_026.fcs	4.07				0.0281	0.401	2.96	0.366	0.0246	0.19	0.0984
27: PTPpreg049 Pre-vaccine_Flu_027.fcs	0.426	0.274			0.00762	0.373	0	0.0381	0.00762	0	0
28: PTPpreg049 Post-vaccine_Unstim_028.fcs	0.0887				0	0.0602	0.00951	0.019	0	0	0
29: PTPpreg049 Post-vaccine_PMA_IO_029.fcs	16.6				1.29	0.25	5.31	5.56	0.25	0.265	3.63
30: PTPpreg049 Post-vaccine_Flu_030.fcs	0.239	0.1503	0.548540145985401	CC	0	0.167	0.0164	0.0556	0	0	0
31: PTPpreg103 Pre-vaccine_Unstim_031.fcs	0.19				0	0.0892	0.0196	0.0765	0.00196	0	0.00294
32: PTPpreg103 Pre-vaccine_PMA_IO_032.fcs	12.2				0.843	3.48	2.97	2.1	0.764	1.27	0.749
33: PTPpreg103 Pre-vaccine_Flu_033.fcs	0.3	0.11			0.0577	0.112	0.0189	0.0487	0.0229	0.0288	0.0109
34: PTPpreg103 Post-vaccine_Unstim_034.fcs	0.199				0	0.0642	0.122	0.0115	0	0.00165	0
35: PTPpreg103 Post-vaccine_PMA_IO_035.fcs	20				2.91	2.34	4.67	2.81	1.48	2.61	3.12
36: PTPpreg103 Post-vaccine_Flu_036.fcs	0.792	0.593	5.39090909090909	CC	0.0085	0.452	0.0867	0.179	0.0476	0.0102	0.0085
37: PTPpreg012 Pre-vaccine_Unstim_001.fcs	0.0774				0	0.028	0.0148	0.0321	0.00165	0	0.000823
38: PTPpreg012 Pre-vaccine_PMA_IO_002.fcs	34				5.88	1.07	10	5.59	0.973	2.24	8.18
39: PTPpreg012 Pre-vaccine_Flu_003.fcs	0.265	0.1876			0.00613	0.141	0.0266	0.0776	0.0102	0.00102	0.00204
40: PTPpreg012 Post-vaccine_Unstim_004.fcs	0.086				0	0.0335	0.0299	0.0204	0.00146	0	0.000729
41: PTPpreg012 Post-vaccine_PMA_IO_005.fcs	43.1				4.37	0.778	13.6	11.7	0.947	1.67	10
42: PTPpreg012 Post-vaccine_Flu_006.fcs	0.277	0.191	1.0181236673774	CC	0.0176	0.0855	0.0564	0.0652	0.0326	0.0106	0.00881
43: PTPpreg023 Pre-vaccine_Unstim_007.fcs	10.1				0	10.1	0	0	0	0	0
44: PTPpreg023 Pre-vaccine_PMA_IO_008.fcs	7.89				0	7.89	0	0	0	0	0
45: PTPpreg023 Pre-vaccine_Flu_009.fcs	15.5	5.4			0	15.5	0	0	0	0	0
46: PTPpreg023 Post-vaccine_Unstim_010.fcs	0.151				0	0.062	0.0169	0.069	0.00282	0	0.000705
47: PTPpreg023 Post-vaccine_PMA_IO_011.fcs	27.9				1.93	0.866	6.78	10.5	1.08	0.94	5.85
48: PTPpreg023 Post-vaccine_Flu_012.fcs	0.246	0.095	0.0175925925925926	CC	0.0137	0.107	0.0355	0.0605	0.0129	0.00888	0.00726
49: PTPpreg093 Pre-vaccine_Unstim_013.fcs	14				0	14	0	0	0	0	0
50: PTPpreg093 Pre-vaccine_PMA_IO_014.fcs	3.77				0	3.77	0	0	0	0	0
51: PTPpreg093 Pre-vaccine_Flu_015.fcs	13	-1			0	13	0	0	0	0	0
52: PTPpreg093 Post-vaccine_Unstim_016.fcs	0.0487				0	0.0194	0.0137	0.0131	0	0.00125	0.00125
53: PTPpreg093 Post-vaccine_PMA_IO_017.fcs	34.9				4.4	1.88	11	7.15	1.11	3.08	6.22
54: PTPpreg093 Post-vaccine_Flu_018.fcs	0.582	0.5333	-0.5333	CC	0.14	0.0852	0.0443	0.151	0.0616	0.0443	0.0558

## Sheet: Sheet2
IFN positive only CT pre	IFN + CT post		IFN+ CC pre	IFN+ CC post		TNF+ CT pre	TNF + CT post	TNF CC pre	TNF CC post		IL2 CT pre	IL2 CT post		IL2 CC pre	IL2 CC post
0.0122	0.081		0.0266	0.0631		0.049	0.0188	0.0177	0.0479		0.0122	0.0285		0.0155	0.0143
0.0166	0.0263		0.00812	0.0883		0.0301	0.0273	0.0244	0.0221		0.00301	0.00487		0	0.0221
0.077	0.0868		0.0219	0.893		0.0193	0.0434	0.0167	0		0.00481	0.00377		0.00313	0
0.00269	0.00619		0.0101	0		0.0224	0.031	0.0304	0		0.0153	0.0433		0.0101	0.052
0.0046	0.194		0	0.00986		0.0184	0	0.0486	0.0678		0.0276	0.194		0.689	1.11
0.00321	0.017		0.0267	0.0116		0.0225	0.0142	0	0.0462		0.0225	0.0398		0.0534	4.9
0.0204	0.00797		0.00878	0		0.0306	0.0372	0.0152	0		0.907	0.367		0.016	0
0.00309	0.0078		28.6	0.0129		0.0401	0.0234	0	0.0155		1.48	0.574		0	0.0142
0.011	0.0628		0.0383	0.0285		0.0219	0.0502	0.0575	0.0369		0.0219	0.0942		0.211	0.235
0.0147	0.123		0.0238	14.3		0.0236	0.135	0.0782	0		0.0354	0.0614		0.184	0
0.0177	0.017		0.0278	16.7		0.0254	0.0259	0.0479	0		0.0199	0.0546		0.187	0
0.0261	0.145		0.0747	0.134		0.01	0.0335	0.0107	0.224		0.0322	0.0559		0.0178	0.746
0.0261	0.0883		0.0319	0.0179		0.0307	0.0378	0	0.0289		0.0337	0.0589		0.0319	0.0523
			0.0289	0.0195				0.0552	0.022					0.0657	0.0488
			0	0.0582				0	0.037					0	0.0582
			0.0436	0.133				0.0231	0.133					0.0179	0.0667
			0.0197	0.0329				0.0276	0.0164					0.0355	0.0219
			0.166	0.0155				0.0151	0.00777					0.0452	0.0181
			0.00608	0.0169				0.0122	0.0239					0.0182	0.0499
			11.1	0.0575				0	0.0575					0	0.094
			0.0782	0.0295				0.0279	0.0428					0.0335	0.0479
			0.0215	0.163				0.0125	0.0544					0.0484	0.0544
			0.148	0.12				0.0435	0.0233					1.2	0.0444
			0.246	0.386				0	0.0175					0.105	0.0351
			0.112	0.0846				0.0103	0.0186					0.0289	0.0186
			0.373	0.167				0	0.0164					0.0381	0.0556
			0.112	0.452				0.0189	0.0867					0.0487	0.179
			0.141	0.0855				0.0266	0.0564					0.0776	0.0652
			15.5	0.107				0	0.0355					0	0.0605
			13	0.0852				0	0.0443					0	0.151
