# Supplementary material for: Immunologic response to vaccine challenge in pregnant PTPN22 R620W carriers and non-carriers
Source: PLoS One. 2017 Jul 19;12(7):e0181338. doi: 10.1371/journal.pone.0181338 (PMC5517002; doi:10.1371/journal.pone.0181338)
Supplement: S3 File — (XLSX) [file pone.0181338.s003.xlsx]

## Sheet: Sheet1
Subject ID	Background gone (unstim subtracted)	Genotype					0.0388		0.113
3: PTPpreg001 Pre-vaccine_Flu_003.fcs	0.0388						1.4758		0.008
6: PTPpreg001 Post-vaccine_Flu_006.fcs	0.113	CC					0.06		0.252
9: PTPpreg003 Pre-vaccine_Flu_009.fcs	1.4758						0.11		0.593
12: PTPpreg003 Post-vaccine_Flu_012.fcs	0.008	CC					5.4		0.095
15: PTPpreg026 Pre-vaccine_Flu_015.fcs	0.06						1.6		0.5333
PTP preg 26 post	0.252	CC					0.0176		0.0852									0	0	0	0	0	0	0	0	0	0	0	0	0	0	0	0	0	0	0	0	0	0	0	0	0	0	0	0	0	0	0	0
PTP preg 103 pre	0.11						0.1159		0.1492
36: PTPpreg103 Post-vaccine_Flu_036.fcs	0.593	CC					1.58		0.1044
45: PTPpreg023 Pre-vaccine_Flu_009.fcs	5.4						0.0362		0.0329
48: PTPpreg023 Post-vaccine_Flu_012.fcs	0.095	CC					0.0287		0.0253
51: PTPpreg093 Pre-vaccine_Flu_015.fcs	1.6						0.0141		0.0125
54: PTPpreg093 Post-vaccine_Flu_018.fcs	0.5333	CC					0.0056		0.0981
3: PTPpreg099 Pre-vaccine_Flu.fcs	0.0176						2.27		0.2577
6: PTPpreg099 Post-vaccine_Flu.fcs	0.0852	CC					0.0223		0.1381
9: PTPpreg104 Pre-vaccine_Flu.fcs	0.1159						0.0662		0.00689999999999999
12: PTPpreg104 Post-vaccine_Flu.fcs	0.1492	CC					0.167		0.028
21: PTPpreg095 Pre-vaccine_Flu.fcs	1.58						0.021		1.899
24: PTPpreg095 Post-vaccine_Flu.fcs	0.1044	CC					0.0485		0.42
27: PTPpreg032 Pre-vaccine_Flu.fcs	0.0362						2.342		0.0825
30: PTPpreg032 Post-vaccine_Flu.fcs	0.0329	CC					0.066		0.1108
3: PTPpreg006 Pre-vaccine_Flu.fcs	0.0287						0.1878		1.97
6: PTPpreg006 Post-vaccine_Flu.fcs	0.0253	CC					0.015		3.9
9: PTPpreg010 Pre-vaccine_Flu.fcs	0.0141						0.025		0.335
12: PTPpreg010 Post-vaccine_Flu.fcs	0.0125	CC					0.005		0.144
3: PTPpreg018 Pre-vaccine_Flu_003.fcs	0.0056						0.0389		0.175
6: PTPpreg018 Post-vaccine_Flu_006.fcs	0.0981	CC					0.0563		3.819
21: PTPpreg040 Pre-vaccine_Flu_021.fcs	2.27						0.274		0.1503
24: PTPpreg040 Post-vaccine_Flu_024.fcs	0.2577	CC					0.1876		0.191
27: PTPpreg041 Pre-vaccine_Flu_027.fcs	0.0223						0.0975		0.0513
30: PTPpreg041 Post-vaccine_Flu_030.fcs	0.1381	CC					Pre CC		Post CC
3: PTPpreg021 Pre-vaccine_Flu.fcs	0.0662
6: PTPpreg021 Post-vaccine_Flu.fcs	0.00689999999999999	CC
4: PTPpreg025 Pre-vaccine_Flu.fcs	0.167
7: PTPpreg025 Post-vaccine_Flu.fcs	0.028	CC
10: PTPpreg035 Pre-vaccine_Flu.fcs	0.021
13: PTPpreg035 Post-vaccine_Flu.fcs	1.899	CC
3: PTPpreg061 Pre-vaccine_Flu.fcs	0.0485
6: PTPpreg061 Post-vaccine_Flu.fcs	0.42	CC
15: PTPpreg097 Pre-vaccine_Flu.fcs	2.342
18: PTPpreg097 Post-vaccine_Flu.fcs	0.0825	CC
3: PTPpreg004 Pre-vaccine_Flu.fcs	0.066
6: PTPpreg004 Post-vaccine_Flu.fcs	0.1108	CC
9: PTPpreg005 Pre-vaccine_Flu.fcs	0.1878
12: PTPpreg005 Post-vaccine_Flu.fcs	1.97	CC
15: PTPpreg009 Pre-vaccine_Flu.fcs	0.015
18: PTPpreg009 Post-vaccine_Flu.fcs	3.9	CC
20: PTPpreg028 Pre-vaccine_Flu.fcs	0.025
23: PTPpreg028 Post-vaccine_Flu.fcs	0.335	CC
9: PTPpreg017 Pre-vaccine_Flu.fcs	0.005
13: PTPpreg017 Post-vaccine_Flu.fcs	0.144	CC
9: PTPpreg022 Pre-vaccine_Flu.fcs	0.0389
12: PTPpreg022 Post-vaccine_Flu.fcs	0.175	CC
15: PTPpreg031 Pre-vaccine_Flu.fcs	0.0563
18: PTPpreg031 Post-vaccine_Flu.fcs	3.819	CC
PTP preg 49 pre Flu	0.274
PTP preg 49 post Flu	0.1503	CC
PTP preg 12 pre flu	0.1876
PTP preg 12 post flu	0.191	CC
PTP preg 36 pre flu	0.0975
PTP preg 36 post flu	0.0513	CC
15: PTPpreg112 Pre-vaccine_Flu.fcs	0.05					0.05			0.211
18: PTPpreg112 Post-vaccine_Flu.fcs	0.211	CT				0.027			0.2045
15: PTPpreg111 Pre-vaccine_Flu.fcs	0.027					0.0963			0.0788
18: PTPpreg111 Post-vaccine_Flu.fcs	0.2045	CT				0.0225			0.0721
9: PTPpreg027 Pre-vaccine_Flu_009.fcs	0.0963					0.1387			0.1543
12: PTPpreg027 Post-vaccine_Flu_012.fcs	0.0788	CT				0.0267			0.2652
15: PTPpreg029 Pre-vaccine_Flu_015.fcs	0.0225					0.086			0.13
18: PTPpreg029 Post-vaccine_Flu_018.fcs	0.0721	CT				0.0630000000000001			0.3531
33: PTPpreg057 Pre-vaccine_Flu_033.fcs	0.1387					0.023			0.024
36: PTPpreg057 Post-vaccine_Flu_036.fcs	0.1543	CT				0.0355			0.041
9: PTPpreg016 Pre-vaccine_Flu.fcs	0.0267					0.0277			0.1668
12: PTPpreg016 Post-vaccine_Flu.fcs	0.2652	CT				0.0612			0.028
PTP preg 053 Pre-vaccine Flu	0.086					0.00800000000000001			0.263
13: PTPpreg053 Post-vaccine_Flu.fcs	0.13	CT				Pre CT			Pre CT
16: PTPpreg055 Pre-vaccine_Flu.fcs	0.0630000000000001
19: PTPpreg055 Post-vaccine_Flu.fcs	0.3531	CT
22: PTPpreg064 Pre-vaccine_Flu.fcs	0.023
25: PTPpreg064 Post-vaccine_Flu.fcs	0.024	CT
9: PTPpreg047 Pre-vaccine_Flu.fcs	0.0355
12: PTPpreg047 Post-vaccine_Flu.fcs	0.041	CT
3: PTPpreg002 Pre-vaccine_Flu.fcs	0.0277
6: PTPpreg002 Post-vaccine_Flu.fcs	0.1668	CT
3: PTPpreg011 Pre-vaccine_Flu.fcs	0.0612
6: PTPpreg011 Post-vaccine_Flu.fcs	0.028	CT
21: PTPpreg052 Pre-vaccine_Flu.fcs	0.00800000000000001
24: PTPpreg052 Post-vaccine_Flu.fcs	0.263	CT
[truncated: 5,000 more columns]
